# Supplementary material for: Systematic profiling of cancer‐fibroblast interactions reveals drug combinations in ovarian cancer
Source: Mol Oncol. 2025 May 24;19(9):2574–93. doi: 10.1002/1878-0261.70051 (PMC12420376; doi:10.1002/1878-0261.70051)
Supplement: Supplementary file 5 — Supplementary Tables. [file MOL2-19-2574-s004.xlsx]

## Sheet: Overview
#Table	Sheet Name	Description
Supplemental Table 1	Cell_models	Information about commercially available cell lines used in this study and clinical annotations about patient, used to generate patient-derived fibroblasts
Supplemental Table 2	NPX	NPX values representing cytokine levels in tested monocultures and co-cultures
Supplemental Table 3	NPX_INFO	NPX data annotation description
Supplemental Table 4	ABs	Information about antibodies used for IF and flow cytometry staining
Supplemental Table 5	Zprime	Drug sensitivity testing assay quality represented with Z'
Supplemental Table 6	Markers	List of: 1) EMT associated genes, used to compare cancer cell EMT gene expression levels and 2) genes used to assess cancer cell lines HRD status
Supplemental Table 7	WISP1	Drug sensitivitu scores for the cells treated with Temsirolimus, Sapanisertib with and without WISP-1 in cell media
Supplemental Table 8	DSS	Drug sensitivity scores for the cancer cell monocultures and co-cultures based on nuclei and CK8/18 positive cells, represented as DSS
Supplemental Table 9	FO5A	Drugs, their concentrations and annotations used in this study
Supplemental Table 10	Combination_viability	Cancer cell and their co-culture viability results representing each drug combination results, expressed as mean of all technical and biological replicates (total of 3 biological replicates, with 3 technical replicates in each)
Supplemental Table 11	Clinical_info	Clinical information for the patients used for drug combination validation experiments
Supplemental Table 12	DSS_combination	Drug sensitivity scores for Vorinostat or Birinapant combination with Carboplatin
Supplemental Table 13	ZIP	DSS and ZIP synergy scores for ex vivo patient tumors
Supplemental Table 14	Exvivo_combination_viabilit	Ex vivo culture viability results representing each drug combination, expressed as mean of all technical replicates (n=3)
Supplemental Table 15	DSS_CCLs	OC cell line drug response to Vorinostat and Birinapant based on CTG metabolic activity readout, data represented as DSS.

## Sheet: T1.Cell_models
Commercial cell lines	RRID	Name used in the text	Cell line type	Cell type/location
	CVCL_2420	COV362	cancer	metastatic site (pleural effusion)
	CVCL_1345	KURAMOCHI	cancer	metastatic site (ascites)
	CVCL_1629	OVCAR8	cancer	NA
	CVCL_3114	OVSAHO	cancer	metastatic site (abdomen)
	CVCL_1776	TYKNU	cancer	NA
	CVCL_6573	BJHTERT	fibroblast	Foreskin
	CVCL_0579	WI38	fibroblast	Healthy lung
Patient derived fibroblasts	Patient ID	CAF name	Origin of model	Diagnosis	Stage	BRCA-mutation	CA-125	Treatment response	Progression free interval
	OvCa030	030F	tumor tissue	high grade serous OC	3C	No	2960	Progressive disease	<12 months
	OvCa032	032F	tumor tissue	cleac cell OC	4B	No	172	Progressive disease	<12 months
	OvCa042	042F	tumor tissue	recurrent mucinous OC	1A	NA	356	Progressive disease	<12 months

## Sheet: T2.NPX
NPX data
Panel	Olink Target 96 Oncology II(v.7005)	Olink Target 96 Oncology II(v.7005)	Olink Target 96 Oncology II(v.7005)	Olink Target 96 Oncology II(v.7005)	Olink Target 96 Oncology II(v.7005)	Olink Target 96 Oncology II(v.7005)	Olink Target 96 Oncology II(v.7005)	Olink Target 96 Oncology II(v.7005)	Olink Target 96 Oncology II(v.7005)	Olink Target 96 Oncology II(v.7005)	Olink Target 96 Oncology II(v.7005)	Olink Target 96 Oncology II(v.7005)	Olink Target 96 Oncology II(v.7005)	Olink Target 96 Oncology II(v.7005)	Olink Target 96 Oncology II(v.7005)	Olink Target 96 Oncology II(v.7005)	Olink Target 96 Oncology II(v.7005)	Olink Target 96 Oncology II(v.7005)	Olink Target 96 Oncology II(v.7005)	Olink Target 96 Oncology II(v.7005)	Olink Target 96 Oncology II(v.7005)	Olink Target 96 Oncology II(v.7005)	Olink Target 96 Oncology II(v.7005)	Olink Target 96 Oncology II(v.7005)	Olink Target 96 Oncology II(v.7005)	Olink Target 96 Oncology II(v.7005)	Olink Target 96 Oncology II(v.7005)	Olink Target 96 Oncology II(v.7005)	Olink Target 96 Oncology II(v.7005)	Olink Target 96 Oncology II(v.7005)	Olink Target 96 Oncology II(v.7005)	Olink Target 96 Oncology II(v.7005)	Olink Target 96 Oncology II(v.7005)	Olink Target 96 Oncology II(v.7005)	Olink Target 96 Oncology II(v.7005)	Olink Target 96 Oncology II(v.7005)	Olink Target 96 Oncology II(v.7005)	Olink Target 96 Oncology II(v.7005)	Olink Target 96 Oncology II(v.7005)	Olink Target 96 Oncology II(v.7005)	Olink Target 96 Oncology II(v.7005)	Olink Target 96 Oncology II(v.7005)	Olink Target 96 Oncology II(v.7005)	Olink Target 96 Oncology II(v.7005)	Olink Target 96 Oncology II(v.7005)	Olink Target 96 Oncology II(v.7005)	Olink Target 96 Oncology II(v.7005)	Olink Target 96 Oncology II(v.7005)	Olink Target 96 Oncology II(v.7005)
Assay	TXLNA	VEGFA	CPE	KLK13	CEACAM1	MSLN	TNFSF13	EGF	TNFRSF6B	SYND1	TGFR-2	IL6	CD48	SCAMP3	LY9	IFN-gamma-R1	ITGAV	TRAIL	hK11	GPC1	TFPI-2	hK8	VEGFR-2	LYPD3	PODXL	S100A4	IGF1R	ERBB2	ERBB3	SCF	SPARC	GZMH	TGF-alpha	FURIN	CYR61	hK14	FADD	MetAP 2	PVRL4	FASLG	EPHA2	ITGB5	Gal-1	SEZ6L	GPNMB	CAIX	MIA	CTSV	CD27
Uniprot ID	P40222	P15692	P16870	Q9UKR3	P13688	Q13421	O75888	P01133	O95407	P18827	P37173	P05231	P09326	O14828	Q9HBG7	P15260	P06756	P50591	Q9UBX7	P35052	P48307	O60259	P35968	O95274	O00592	P26447	P08069	P04626	P21860	P21583	P09486	P20718	P01135	P09958	O00622	Q9P0G3	Q13158	P50579	Q96NY8	P48023	P29317	P18084	P09382	Q9BYH1	Q14956	Q16790	Q16674	O60911	P26842
OlinkID	OID00655	OID00656	OID00657	OID00658	OID00659	OID00660	OID00661	OID00662	OID00663	OID00664	OID00665	OID00666	OID00667	OID00668	OID00669	OID00670	OID00671	OID00672	OID00673	OID00674	OID00675	OID00676	OID00677	OID00678	OID00679	OID00680	OID00681	OID00682	OID00683	OID00684	OID00685	OID00686	OID00687	OID00688	OID00689	OID00690	OID00691	OID00692	OID00693	OID00694	OID00695	OID00696	OID00697	OID00698	OID00749	OID00700	OID00701	OID00702	OID00703
K.1+1.H	5.13456	13.3271	5.70037	-0.54105	0.22427	2.4877	1.86751	0.02432	1.20589	4.15307	2.83845	11.5388	-0.13251	3.36826	0.70753	1.67622	1.91528	0.54385	-1.75284	1.78619	8.08124	3.9358	1.06972	-1.25544	0.48535	7.89936	2.27011	0.25226	1.27242	3.06971	11.0404	0.16584	0.94746	4.55707	8.98706	-0.89666	0.72631	1.43417	0.34568	0.67018	3.35395	4.17769	7.03928	-0.10271	0.9155	0.87	2.92789	4.82546	0.72256
R.1+1.W	6.69452	11.8332	3.88584	-2.20372	-0.23295	3.63367	-0.09089	0.05358	10.587	5.39721	1.9528	12.9954	0.02629	4.15531	0.58182	1.27913	1.96166	0.87564	-1.99773	3.21415	11.8852	-1.57242	0.45939	-0.55905	0.48077	3.20959	2.12893	0.09785	4.46956	3.34942	10.4361	0.12294	2.73534	3.38186	11.0811	-1.52249	0.93496	2.41971	0.16996	0.64276	3.96286	3.87822	8.4712	-0.18487	-0.27616	1.64813	-0.27918	4.7679	0.6561
T.1+1.W	7.23275	8.18356	4.4077	-1.59514	2.18009	0.28026	0.40835	0.0654	1.21685	5.08828	1.80869	14.1602	0.17335	5.25756	0.72692	1.8872	2.79248	0.2235	-1.93605	3.51747	10.327	-1.53469	3.16519	0.04414	0.35816	3.73931	2.19332	0.88208	1.58552	4.21209	10.8182	-0.17451	2.58174	4.90826	9.76695	-1.39483	1.04782	3.51815	0.21391	1.53854	4.73631	4.50459	8.67352	-0.10894	0.05418	0.89237	-0.14451	3.84144	0.7291
K.4+1.W	6.4477	12.1621	4.71326	-0.12554	0.76885	3.10568	2.4097	0.20191	1.00135	5.3671	2.56957	12.1864	0.21355	4.36547	0.95104	2.099	2.71012	1.13365	-1.44093	2.55634	7.10248	4.42417	1.22166	-1.0277	0.56524	8.41574	2.5075	1.05504	1.57175	2.80245	10.6965	0.39418	1.79423	5.63648	9.60537	-0.69014	0.75694	2.25411	0.46521	1.7209	4.88207	4.0551	7.65706	0.01786	-0.13653	1.49543	3.67771	5.4426	0.77721
C.1+1.M	5.24832	13.1662	7.05285	1.31631	0.35486	2.21668	1.1679	0.02851	3.92347	4.53486	1.74841	11.992	0.38343	3.57038	0.43929	2.07208	3.16591	0.78995	0.25856	4.03721	6.79797	-0.97154	1.56689	-0.53466	0.31496	4.15457	1.36523	0.53266	2.61917	2.7016	11.0732	-0.00527	1.28434	4.10465	9.27639	0.07134	0.51678	2.60706	0.14924	0.68799	3.52981	5.60176	7.19073	-0.35702	3.32975	0.94504	1.5239	6.03041	0.66439
C.4+1.W	5.14146	13.5662	6.18093	0.92092	0.83874	0.66049	0.2841	0.38318	0.70628	5.19143	1.42793	9.76505	0.20761	2.93629	0.82159	1.25982	2.28323	1.38204	0.78005	2.76583	5.79263	-0.03424	0.54919	1.11961	0.50532	4.73672	1.7789	0.43805	2.51649	2.7327	9.6036	0.26206	1.30393	4.33468	6.72169	1.76025	0.8466	2.51784	0.39689	1.87101	1.81462	3.24835	6.72408	0.03017	0.47921	1.39176	0.69465	6.32195	0.59527
T.1+4.W	7.60773	10.8336	3.02469	-1.35477	1.46652	0.43352	0.35873	0.02087	1.43812	5.46943	2.1991	14.0031	-0.07303	5.56905	0.33753	2.02896	3.14889	0.29766	-2.07063	4.16139	10.2726	-1.58436	2.50043	0.26827	0.22804	4.1535	2.28704	1.09937	1.22249	4.61128	11.0684	0.41609	2.41312	4.54263	9.51871	-1.32887	1.09588	3.70213	0.05828	1.60707	4.48778	4.97245	8.90286	-0.16683	0.29715	0.71605	-0.26129	2.41107	0.51881
Facility Pool 1	3.04126	10.9929	4.61796	7.53531	9.73459	6.80292	9.29602	5.28769	6.03949	8.08932	8.99254	2.85275	8.28677	4.31838	7.3336	7.71566	6.44702	8.81647	6.82025	5.79688	8.49847	7.13727	8.61185	8.28958	4.93771	7.80012	4.99781	7.14682	9.89898	9.6735	10.3821	4.89707	3.10952	7.75541	6.5757	6.32577	0.5296	4.33897	6.75895	10.2657	5.03954	9.59564	7.69354	6.65723	7.01152	6.4183	10.6878	4.42674	9.38218
B-D	3.52424	6.26397	4.01261	-1.59902	0.03437	0.48333	0.54419	0.24691	0.83097	4.64157	1.48997	11.6184	0.22994	2.24866	0.62778	1.09972	1.98277	0.34183	-1.36504	2.74447	4.31005	-0.68447	0.43518	0.76112	0.18081	6.49821	2.46118	0.02676	2.07388	5.61151	10.486	-0.05424	1.04742	3.0259	9.16675	-0.33454	0.66166	1.26673	0.45871	0.21708	3.16745	4.16015	6.53846	-0.04067	2.85022	2.69916	0.64476	-1.17117	0.64566
O.1+1.W	6.76645	12.2726	4.11976	1.00104	-0.0624	2.09457	0.68017	-0.25249	0.91714	3.91187	2.12888	11.3	-0.2176	4.59091	0.67097	1.22269	2.09214	0.29529	0.51064	3.21092	8.47426	4.07773	0.6548	-0.99806	0.15063	6.40738	1.26404	-0.04666	2.20339	2.79453	10.1136	-0.16684	1.81119	3.53427	8.80415	-0.99832	0.75405	2.49225	0.17074	0.46769	3.09059	3.95632	8.39836	-0.10074	0.01588	3.62745	1.1658	4.59466	0.59767
DMEM (1)	0.44615	-0.11716	0.2778	-1.86042	-0.12437	0.23237	-0.09911	8e-05	0.2632	0.27236	0.76401	0.14128	-0.26264	0.04805	0.70008	0.0197	0.39203	0.25035	-2.33368	-0.01185	-0.544	-1.6386	0.27618	-1.43362	0.0371	1.21887	-0.15282	-1.17879	0.37256	-0.00037	4.98774	-0.09179	2.32526	2.12617	0.03925	-1.85307	-0.05561	-0.19086	0.2348	0.1888	-0.00181	-0.03702	-0.43419	-0.24078	-0.11417	-0.163	-0.7863	-3.21094	0.42988
C.1+1.B	5.29939	10.3544	5.2556	-1.26993	-0.2364	0.4161	0.34768	0.22568	0.74073	6.15866	1.4193	11.5303	-0.01576	3.68892	0.6126	1.73778	2.58808	0.41231	-2.20348	3.66095	4.88139	-1.57572	0.51812	-0.03533	0.2286	6.1824	2.33908	0.48992	2.98528	6.05119	10.7564	-0.34822	1.03035	4.47882	9.2114	-1.26414	0.42658	3.07197	0.15196	0.8351	3.78134	4.55263	7.03588	-0.0244	3.46314	3.49963	2.72722	6.19987	0.72612
W-D	7.28175	11.2152	1.6752	-1.73011	-0.46802	0.11864	0.1463	0.40815	0.37687	2.61133	1.95654	10.1007	-0.03488	4.09665	0.39478	0.99522	1.7498	-0.02102	-2.27225	3.40782	7.65514	-1.57249	0.0699	-0.76173	0.29249	4.52079	1.89815	-0.26218	0.95635	3.42481	10.0929	-0.08612	1.93644	2.8324	8.04172	-1.71258	0.69259	3.00351	-0.10604	0.50413	2.95095	3.78169	8.40516	-0.43434	-0.08868	0.4392	-1.05951	-2.40522	0.2091
C.1+1.H	5.25589	13.6921	5.39156	-0.87331	0.2076	0.53799	0.54604	0.17339	0.72275	4.66984	2.11356	11.3903	0.24239	3.40389	0.81163	1.25341	2.04461	0.73045	-1.40054	2.90477	7.84622	-1.35209	0.72911	-0.8418	0.58126	5.72921	1.91122	0.22947	2.21388	3.15016	11.1892	0.2789	1.32132	4.0525	8.19193	-0.80029	0.47262	2.22548	0.27263	2.39824	1.81402	4.11874	7.17902	-0.05259	2.64658	1.00814	1.36798	6.06355	0.81338
Facility Pool 2	2.95623	10.9634	4.62066	2.14837	9.74438	6.75616	9.27277	5.1277	5.99787	8.00021	8.97737	3.1372	8.21727	4.06308	7.32712	7.71634	6.44125	8.75845	5.67886	5.72309	8.44408	6.72937	8.53842	7.82832	4.97144	7.83219	4.8899	7.10309	9.84233	9.6605	10.3836	4.81834	3.04725	7.69861	6.52963	6.30642	1.0462	4.20735	6.6613	10.3179	4.89097	9.6522	7.78884	6.69958	7.10312	6.30778	10.7151	2.90042	9.40595
C.1+1.W	6.98927	13.0721	4.89351	-0.82395	0.28466	0.07648	0.04462	0.02818	0.89292	5.45731	1.44969	9.9093	0.10323	4.48818	0.3792	1.1592	2.53313	0.52807	-2.09599	3.80929	6.58924	-1.59067	0.53054	-0.46035	-0.06233	4.20782	2.48051	0.67912	2.37444	3.88123	10.538	0.30927	1.00398	3.97382	8.21961	-1.05722	0.93927	3.1491	0.41169	1.50982	3.05176	4.43786	8.5468	-0.10968	0.0161	0.76236	2.08708	6.09119	0.79108
C	5.07721	13.1302	5.31778	-1.36035	0.19585	-0.04171	-0.04646	-0.25148	0.39255	4.92943	0.83356	1.22475	0.03289	2.53877	0.67244	0.44452	1.42329	0.29207	-2.32395	3.82628	2.49629	-1.72704	0.22262	-1.23295	-0.10582	4.86876	1.21396	0.17451	2.70795	1.50415	8.13324	0.19216	1.06736	4.15627	8.25052	-1.33707	0.16025	2.72248	0.08016	-0.10591	1.36655	1.73654	3.81588	-0.16661	-0.26358	0.26445	1.49989	6.16199	0.62173
R.1+1.S	4.02238	12.506	6.96043	-2.57696	-0.57653	3.85249	0.32016	0.07239	10.3587	5.03878	1.65646	13.4678	-0.08326	2.39964	0.51183	1.33188	0.96921	0.40947	-2.02606	2.55749	11.3656	-1.60993	0.45227	-0.74865	0.20633	1.88792	1.98874	-0.28735	4.53437	2.65132	10.6313	-0.52632	2.25041	2.92805	11.0235	-1.26256	0.37239	1.02442	0.18329	1.01188	3.32344	3.5567	6.4457	-0.45165	1.47176	-0.42212	-0.20634	5.11479	0.80682
O	5.63615	12.4334	4.98162	1.39363	-0.01174	2.94061	0.69536	0.03004	0.6265	3.2658	1.5416	6.11003	0.12329	3.62568	0.71832	1.52474	1.11456	0.47459	1.19766	0.89757	5.71416	5.08327	0.63554	-1.12159	0.13573	7.2888	-0.10663	-0.24828	2.61311	0.2679	5.46674	0.01683	1.79749	3.00782	5.04461	-1.13449	0.43261	1.51127	0.16344	0.76533	2.0127	2.18862	4.71612	-0.10056	-0.24513	2.53759	2.08402	5.30396	0.68204
K.1+1.B	5.07575	7.64987	5.21656	-0.4654	0.69454	2.35663	1.78854	0.08501	0.71501	4.50081	2.30151	11.711	0.17334	3.08772	0.88981	1.93921	2.34894	0.72978	-1.47813	2.42736	4.6839	3.56939	1.12631	-0.34033	0.57483	7.68914	1.87155	0.39707	2.07508	5.19918	11.1186	-0.08225	1.05232	4.92231	9.89118	-0.69234	0.60297	1.81932	0.52229	0.16078	4.00286	4.69949	6.72274	-0.2744	1.55717	4.29812	1.90669	4.86017	0.79821
O.1+1.S	4.95383	12.7666	7.02539	0.8479	0.08141	1.87666	0.8587	0.02009	0.80672	2.77234	1.94411	12.3332	0.06675	3.19125	0.79093	1.33083	1.13937	0.56198	0.3933	1.77354	8.68053	4.47826	0.75295	-1.36135	0.66078	6.21962	0.98189	-0.34804	1.9219	1.75935	10.4985	-0.02045	1.38764	3.26659	7.50248	-0.97131	0.57166	1.30421	0.37636	0.60859	1.6663	3.69281	6.13257	0.19748	1.56644	2.60911	0.84864	4.52605	0.53696
Neg Control 1	1.01508	0.12495	0.80549	-1.45846	0.5595	0.56145	0.29819	-0.26737	0.74749	-0.10875	1.22612	0.62294	0.30383	0.64006	0.59043	0.09767	0.26466	0.34164	-1.74642	0.56389	0.11197	-1.0088	0.87945	-0.82923	0.64943	1.45692	0.67039	0.72495	0.17514	0.23951	0.75913	0.28374	0.08654	0.44518	0.47606	-1.18481	0.76927	0.17157	0.47625	0.5012	0.04625	0.76126	0.02909	0.09892	0.36057	-0.29053	-0.20204	-2.78066	0.46168
R.1+1.B	3.53056	6.89416	4.81522	-1.72816	-0.52101	3.82066	0.33589	0.24059	10.3771	5.13943	1.28765	13.3023	0.11632	2.12916	0.79256	1.33467	1.29839	1.37446	-2.29666	2.62604	10.1286	-1.70319	0.35035	-0.07101	0.18611	5.31346	1.81465	-0.28092	4.58019	4.6841	10.6829	0.07619	1.9469	2.98976	10.8063	-1.44085	0.41019	1.23631	0.09908	0.90062	3.53255	3.53476	6.75579	-0.72802	1.58485	2.96981	0.31149	4.80965	0.69434
T.1+1.B	5.47453	6.75825	4.39215	-1.52906	1.97226	0.54354	0.43816	0.08301	0.92591	4.76774	1.36073	13.721	0.03432	3.52604	0.75796	1.65484	2.26528	0.51725	-2.00039	2.80273	5.98473	-1.58175	2.93968	-0.32174	0.06685	5.62026	2.07568	0.19959	1.93252	4.89349	10.7371	0.15881	0.99674	4.61163	10.2357	-1.18825	0.54499	2.57749	0.27654	1.0781	4.39572	4.31571	6.52791	-0.22609	2.80539	3.89543	0.28745	3.831	0.80386
M-D	7.24523	13.5481	7.51226	-1.33839	0.49697	3.65892	1.86834	0.01398	5.2454	4.44248	2.47446	13.839	0.41116	5.07418	0.58111	2.77771	3.96016	0.80681	0.64801	4.5144	12.3846	-1.56227	2.50596	0.4357	0.12556	4.03138	2.67057	1.00753	2.50256	3.21149	11.2059	0.11262	1.49314	3.97276	11.1112	-1.13483	1.70146	3.73227	0.54136	0.83512	5.05385	6.59243	8.76736	0.36983	5.08749	1.78367	1.15437	1.40491	0.61232
O.1+1.B	4.80452	7.76308	4.92856	0.89816	-0.15735	2.3124	0.79234	0.06783	0.72307	3.97617	1.63566	10.6465	0.01143	3.16303	0.48174	1.60318	1.79298	0.32105	0.54308	2.65538	5.92054	4.17541	0.43339	-0.48135	0.47289	6.88014	0.56873	-0.15655	2.73147	4.74649	10.6682	-0.41002	1.07315	3.55277	9.12269	-1.11592	0.28413	1.40745	0.06884	-0.72302	2.81078	4.22936	6.19231	-0.51974	1.17255	3.56242	1.46053	4.56264	0.62382
W-R	8.14677	11.1087	1.5799	-1.52703	0.46784	0.49624	-0.13127	-0.09133	0.7742	3.35332	2.0407	11.0023	0.03909	4.6946	0.96466	1.02082	2.5353	0.24111	-2.17262	3.24709	8.66227	-1.54833	0.62906	-0.7988	0.65307	4.66335	1.70868	0.16667	0.8636	2.99038	10.3486	0.07624	1.91746	3.36619	8.15361	-1.39063	1.13799	3.2419	0.39084	0.4551	3.29819	4.6884	8.81515	-0.40016	-0.00751	1.32864	-0.00993	-1.95206	0.58661
RPMI (1)	0.83281	-0.10409	0.72053	-1.85457	0.12358	0.57915	0.12311	-0.05021	0.53587	0.34755	1.04776	0.32817	0.12633	0.34581	1.0842	0.29278	0.34767	0.36204	-2.33942	0.34516	-0.28908	-1.60708	0.57262	-1.51645	0.47399	1.5733	0.22495	-0.91479	1.1003	0.10237	5.24077	-0.54425	2.39601	2.12429	0.46152	-1.32602	0.38218	0.17629	0.2633	0.58382	0.2584	0.6512	-0.43583	0.21959	0.05753	-0.20727	-0.46989	-3.19867	0.30479
R.1+1.M	6.59284	12.6265	7.10402	-0.99575	0.58482	3.69253	1.51638	0.3104	10.4942	5.07132	2.00512	13.9281	0.39552	3.14513	1.04956	1.57983	2.22711	1.82008	-0.49449	2.68625	10.8365	-1.46218	1.35951	-0.5975	0.85442	2.14368	2.13277	0.02779	4.62625	2.8505	10.9541	-0.22165	1.86901	3.1874	11.1376	-1.21887	0.66405	2.9493	0.48207	0.76206	3.7372	4.78985	7.94736	0.17468	3.04697	3.19988	1.09317	5.08046	0.78594
Neg Control 2	0.32192	0.42238	0.75486	-1.51942	0.02283	0.53237	0.37409	-0.20858	0.65356	0.63139	1.19319	0.50151	0.15547	0.34611	0.4131	0.24935	0.4651	0.10808	-1.61249	0.37291	-0.2682	-0.96752	0.60654	-0.78952	0.53333	1.43735	0.01532	0.80948	0.09964	0.29627	0.04322	0.28529	-0.10931	0.55492	0.46527	-1.35959	0.47639	-0.04893	0.44887	-0.59586	0.05895	0.81007	-0.36384	0.036	0.13878	-0.35194	-0.12973	-2.50928	0.50545
S-R	7.16735	13.7513	8.50859	-1.823	0.36567	0.14771	0.80543	-0.12458	0.89487	0.86654	2.27596	13.1601	0.18313	5.00325	0.66349	1.90284	2.33206	0.34064	-1.89871	2.43465	12.6499	-1.5856	0.55098	-1.14919	0.0261	5.12737	3.42452	0.2	1.72732	2.03708	10.856	0.02246	1.45679	3.05351	9.43761	-1.18373	0.8959	3.00277	0.27909	0.51973	1.70867	5.43795	8.69058	-0.37789	4.52493	-0.00328	-0.25319	-1.36306	0.36023
K.1+1.M	6.07096	12.708	7.02086	-0.19831	-0.01038	2.81377	2.3018	-0.07634	3.38306	4.11855	2.38331	12.9633	0.18587	3.20094	0.94496	1.80142	2.57864	1.40562	0.23599	1.89084	5.98186	3.9904	1.35555	-1.15134	0.55667	7.20456	1.67582	0.3638	1.34391	2.10358	10.8612	0.1051	1.18159	4.75663	9.51776	-0.99293	0.80998	2.36494	0.23202	0.91968	3.65179	5.05502	7.44114	-0.21975	2.88786	2.45045	2.45242	4.56746	0.54117
C.1+1.S	4.24248	13.0423	7.33755	-1.21373	0.26383	0.42277	0.27722	0.01963	0.80339	4.19029	1.5818	10.4763	0.19503	2.85227	0.3049	1.16209	1.78252	0.64428	-2.07325	3.02208	8.76765	-1.52663	0.56031	-1.23537	0.46498	4.12337	1.68655	0.1505	2.25938	2.67599	10.8163	0.1477	1.07714	3.85955	7.97901	-1.18753	0.45544	1.97822	0.45179	0.53874	1.6289	4.12377	6.78024	-0.03258	2.18577	0.64948	1.46738	6.11321	0.89413
T	6.39399	6.50325	5.68525	-1.34201	2.38077	0.58439	0.66939	-0.09608	0.97042	0.78365	1.11363	12.3335	-0.08832	4.12389	0.83361	1.3848	1.69767	0.21328	-0.833	0.17286	-0.37575	-0.74918	3.73037	-0.41715	0.38125	2.33031	0.99653	0.74259	1.39862	2.86773	5.45647	-0.63527	1.46203	5.11645	10.5814	-0.82038	0.96318	3.22865	0.27454	1.04369	5.31478	2.95087	5.8132	-0.15071	0.12194	-0.8642	0.28999	4.89163	0.7838
K.1+1.W	6.89453	12.2037	3.84255	-0.38502	0.02598	2.53879	1.98351	0.14131	1.22405	5.1725	2.5878	12.8829	0.19193	4.72934	0.58622	2.15094	2.90235	0.67688	-1.8458	3.38988	8.44333	3.44512	0.84029	-1.04325	0.66281	7.72314	2.26903	0.80827	1.28378	3.59046	10.9373	0.15157	1.99347	5.35247	9.64586	-0.89418	0.65655	2.94145	0.28547	1.55467	4.89608	4.68995	8.50667	-0.38948	-0.04979	2.60553	3.68545	4.87358	0.54859
DMEM(2)	0.7476	0.17793	0.88324	-1.81832	-0.15201	0.31417	0.03008	0.00334	0.70077	0.77281	1.09341	0.30695	-0.35379	0.44365	0.84037	-0.12042	0.69646	0.65655	-2.16728	0.29777	-0.20911	-1.53025	0.715	-1.18485	0.71293	1.73385	0.47353	-0.79886	0.93264	0.53081	5.12472	0.13015	2.58688	2.23725	0.47168	-1.15729	0.43596	0.15134	0.60379	0.64552	0.06345	0.3623	0.6093	0.02956	-0.15698	-0.69773	-0.49155	-2.98136	0.51275
K.1+4.B	4.67587	6.85843	4.20858	-1.22059	0.2444	1.8062	1.2965	0.17452	0.867	4.07557	1.84808	11.942	0.16378	3.10796	0.52967	1.66489	2.26501	0.31375	-2.21367	3.18564	4.0026	2.00767	0.68563	-0.67309	0.40152	7.07697	1.37692	0.05055	2.27317	5.74271	11.1406	-0.46526	1.07944	4.14723	9.81163	-0.91306	0.55239	1.75091	0.35081	0.84832	3.80552	4.90037	7.05511	0.15967	1.65629	3.92021	1.44264	3.68712	0.5546
Neg Control 3	0.78232	-0.0541	0.81859	-1.30625	0.31427	0.18974	0.13419	-0.26549	0.64016	0.29347	1.18673	0.50103	0.07736	0.21815	0.26674	-0.06397	0.3403	0.17242	-1.78076	0.40988	-0.07877	-1.02545	0.82253	-0.73492	0.43598	1.09066	-0.43265	0.69867	0.09699	0.04727	0.31166	-0.38061	-0.01426	0.328	0.46077	-1.27267	0.525	0.02227	0.44001	-0.49917	0.25861	0.829	-0.28176	0.35008	-0.05543	-0.2867	-0.25618	-2.76037	0.37481
C.4+1.W	4.75564	13.2256	5.76654	-0.41707	0.3995	0.06568	-8e-05	-0.14411	0.46363	4.89851	0.99204	9.45349	-0.17361	2.60046	0.55771	0.73251	1.84108	0.95761	-1.69944	2.50033	5.46859	-0.96213	0.40549	-1.1313	0.05849	4.00295	1.27126	0.09223	2.16369	2.49904	9.3642	0.2238	0.86137	3.97717	6.43394	-0.77065	0.40376	2.05274	0.21749	1.54183	1.51781	3.09599	6.45909	-0.12596	-0.1485	1.09158	0.52791	6.18628	0.37875
O.1+1.H	5.35055	13.2853	6.16616	0.67847	-0.17533	2.20634	0.90737	-0.19453	1.65597	3.39534	2.51663	11.3705	-0.01875	3.51859	0.76274	1.63125	1.87107	0.62725	0.29938	1.99098	8.19552	4.31898	0.83855	-1.06342	0.14174	6.62233	0.94015	-0.30269	2.24818	2.56784	11.0787	0.10234	1.18324	3.24837	8.66947	-1.00563	0.54722	1.63168	0.44012	1.50261	2.06123	4.34019	7.17136	-0.10828	1.01816	2.06965	1.12249	4.62758	0.70142
R	3.67232	10.5427	5.54112	-1.75245	-0.18786	4.8097	-0.02089	0.18485	10.8139	5.77103	1.32682	12.7661	0.29174	1.71482	0.78653	1.47548	0.75409	0.26574	-1.26697	3.0369	12.0565	-1.13774	0.71562	-0.18076	0.616	1.11426	2.14594	0.14044	5.37342	2.86258	10.1624	-0.19141	2.07529	3.16914	11.8525	-1.28142	0.53057	1.2402	0.12653	0.87498	3.79327	2.46649	5.18663	-0.05661	0.11628	0.03065	0.35775	5.75366	0.94457
T.1+1.S	5.24026	10.8387	7.33377	-1.61283	2.70388	0.63385	0.87393	-0.06124	1.02052	1.25188	1.6283	13.9619	-0.27203	3.6243	0.78022	1.60256	1.92079	0.48465	-1.98686	2.81194	11.5952	-1.69466	3.25381	-1.06249	0.25707	2.44437	1.37543	0.36802	1.29831	2.87398	10.9565	0.26771	1.46049	4.9779	10.0644	-0.97073	0.9567	2.36853	0.625	0.68503	3.66193	4.26521	6.77863	0.09221	2.16745	0.24518	0.1227	3.79859	0.79326
RPMI (2)	0.78099	-0.36106	0.59681	-1.91484	0.44489	0.65631	0.33143	-0.21572	0.47064	0.01822	1.26523	0.18552	-0.17213	0.77403	0.78252	0.18675	0.45896	0.35692	-2.09046	0.38611	-0.28827	-1.63566	0.62223	-1.15609	0.69998	1.33724	0.38455	-0.83798	1.06027	0.0284	5.06553	0.18261	2.43494	2.14033	0.34139	-1.21027	0.57147	0.19458	0.57301	-0.11011	0.15557	0.67968	-0.35532	0.17454	0.15842	0.07568	-0.25945	-3.13363	0.58237
M-R	8.36972	14.5742	7.21159	-0.65757	0.62372	2.65429	1.24486	0.13959	5.52562	3.51986	2.88934	14.016	0.10515	5.37209	1.01857	2.4136	3.2919	0.89959	0.13055	2.3701	12.6187	-1.48597	2.28475	0.26331	0.45988	4.29145	1.81649	0.64492	1.9385	2.44395	11.1203	-0.55553	2.38058	3.48814	11.0005	-1.04402	2.01479	4.57799	0.56329	1.63657	5.13925	5.97075	9.10135	0.28584	5.29846	3.4056	1.37336	-0.08188	0.74243
IPC 1	7.32921	8.12758	6.65824	7.23609	9.6581	9.22327	9.63126	6.77938	7.12738	7.31848	4.81475	8.25702	10.1802	8.11786	9.1471	8.35712	7.08021	8.3181	2.42806	7.84135	9.20777	4.35866	8.62928	5.18486	7.09651	10.4917	10.4908	3.71383	9.38788	7.04008	7.89027	10.025	9.15263	4.93061	6.30495	3.36003	7.21904	6.26023	5.1377	10.0311	6.26686	6.89543	9.21817	5.75674	7.51196	11.1319	6.61897	3.19821	6.06962
K.1+4.W	6.76457	11.9567	2.18469	-1.04176	0.06409	1.31629	0.86622	-0.16125	0.97904	4.55946	2.42837	12.1845	-0.02	4.68494	1.0722	1.37281	2.72373	0.43792	-1.59831	3.85754	8.92703	1.49763	0.70995	-0.80515	0.35602	6.20733	1.91793	0.43314	1.26066	3.6393	10.8191	-0.11	1.74322	4.30003	9.52009	-1.26921	0.9447	2.80761	0.26556	1.78937	4.21576	4.77902	8.67382	-0.29546	-0.03233	2.32244	2.02355	3.18406	0.72663
B-R	3.6643	6.51507	4.65257	-2.25669	-0.23242	0.51749	0.25133	0.21763	0.23189	3.60886	1.7314	12.2979	-0.42152	2.22604	0.59939	1.09692	1.96861	0.07614	-2.26101	2.70529	5.00922	-1.72834	0.5262	0.4174	0.31462	6.84476	0.81395	-0.4814	2.04773	5.48456	10.8216	-0.81813	0.62934	3.165	9.26616	-1.46203	0.1285	1.32015	-0.068	0.36877	2.99833	4.2597	6.82738	-0.20677	2.07185	3.1263	0.84752	-2.42556	0.58283
T.1+1.H	5.78545	12.2884	4.86011	-1.85615	1.84726	0.35132	0.66626	-0.04386	0.96493	1.54853	2.24664	13.9741	-0.279	3.91368	0.67205	1.37423	1.89964	0.46519	-2.02156	2.0574	10.3735	-1.46765	2.73059	-0.18548	0.57028	5.31204	1.35788	0.10679	0.96227	2.8594	11.1124	0.36664	1.2384	4.41811	9.5723	-1.11686	0.57054	2.24366	0.35598	0.86989	3.16505	4.10072	7.47643	-0.05844	2.62332	1.0964	0.06997	2.37449	0.78124
H-D	4.05908	13.8097	6.10566	-1.65155	0.12017	0.70317	1.11292	-0.2886	1.79911	2.25161	2.87641	11.7536	0.01202	3.53964	0.46273	1.3807	2.23586	0.56334	-1.90217	3.00707	9.54578	-1.62934	0.56833	-1.07219	0.39583	5.89995	1.07847	-0.18113	0.98319	4.07991	11.2342	0.27105	0.96313	2.81536	9.23369	-1.28186	0.64449	1.87578	0.36223	1.55444	1.79244	4.95454	8.08019	-0.2234	2.8901	1.91925	-0.51087	-1.97507	0.56537
H-R	5.02491	13.9933	6.94253	-1.90973	-0.54606	0.3592	0.80021	-0.00013	1.72824	1.72739	3.25378	12.2746	0.1267	3.74817	0.68018	1.57731	2.2018	0.97065	-1.98532	2.55038	9.62314	-1.54227	0.45714	-0.97646	0.34724	5.97299	1.03801	-0.18789	0.91218	3.15958	11.1409	-0.07952	0.5547	2.95851	9.25009	-1.43658	0.46482	1.95718	0.41074	1.65257	1.71199	4.98065	8.30475	-0.15016	3.32373	2.35014	-0.21509	-2.00415	0.57165
R.1+1.H	4.88677	13.286	6.46732	-1.6715	0.17809	3.63863	0.58034	0.26638	9.91467	4.958	2.37363	12.6741	0.36518	2.82297	0.64133	1.6524	1.61506	0.74086	-2.075	2.42775	9.96277	-1.60376	0.47189	-0.52169	0.55069	4.6238	1.8081	-0.06713	4.94449	2.94897	11.0614	-0.8281	1.88022	3.01452	10.8312	-1.12315	0.42644	1.52454	0.3465	1.90793	3.36996	4.27689	7.47734	0.04145	1.7711	1.05998	0.06409	4.97383	0.77134
IPC 2	7.21207	8.01332	6.55822	7.09737	9.54429	9.13899	9.52775	6.68818	6.97061	7.22794	4.63357	8.21107	10.0559	7.98254	8.90432	8.24779	6.95125	8.18426	2.54898	7.6772	9.10123	4.33078	8.4948	5.15285	6.89906	10.314	10.3551	3.56161	9.25969	6.97955	7.73824	9.91212	8.98886	4.85286	6.18931	3.22803	7.10325	6.12533	5.05964	9.85695	6.14328	6.80965	9.10348	5.61903	7.34914	10.9795	6.51969	3.12018	5.89108
S-D	4.81531	12.6752	7.74522	-1.92872	-0.31383	0.23743	0.6244	-0.16516	0.78066	1.16798	1.57023	11.9911	-0.34897	3.17182	0.34645	1.31377	2.15926	0.13107	-1.89713	2.31961	11.9118	-1.58935	0.52142	-1.20878	-0.0856	3.66107	1.56466	-0.49692	1.27811	1.77407	11.0039	-0.0699	1.3317	2.85579	9.33675	-1.13691	0.34161	1.3931	0.05959	0.63791	1.43226	4.95584	7.73052	-0.54655	3.52248	1.74453	-0.1403	-0.72391	0.37086
T.1+1.M	5.79838	11.4886	7.04603	-1.10441	2.48809	2.04971	1.29578	0.14196	3.53934	3.13193	1.77573	13.9895	0.03479	3.81558	0.65418	1.78031	3.05807	1.15928	-1.19756	3.34221	9.18281	-1.60492	3.31025	0.58311	0.12516	3.07719	2.12726	0.64856	1.66929	2.96434	11.1003	0.1244	1.06767	5.13143	10.4583	-1.09109	0.52931	2.94773	0.207	0.90898	4.71475	5.42306	7.09286	0.007	2.72867	1.45234	0.56487	3.95715	0.65592
K.1+1.S	5.35195	13.1269	7.17452	-0.46663	0.22895	2.26495	2.05588	-0.04531	0.74767	3.93969	2.17965	13.1037	0.25843	3.03647	0.64391	1.63862	1.64415	0.49087	-1.69257	1.88807	8.31497	3.92723	0.88944	-1.41173	0.18198	7.48175	2.05023	0.4406	1.19868	2.23485	10.8149	0.08904	1.33155	4.83025	9.06754	-0.76137	0.22566	1.56295	0.35239	0.7752	3.36564	4.46997	6.69363	0.14899	1.59563	0.65039	2.15497	4.85482	0.75245
O.1+1.M	6.31869	12.58	6.66915	1.06724	-0.3324	2.7921	1.08291	-0.02276	3.71927	3.24881	2.18325	12.8014	-0.01092	3.76447	0.90233	1.57647	2.24253	0.58192	1.08961	1.71153	7.76799	4.39124	1.43724	-1.02097	0.07035	6.21442	1.23473	-0.08711	2.39702	1.91888	10.5596	0.24835	1.12277	3.50051	8.76017	-1.08718	0.78886	2.67034	0.20451	0.95807	2.80478	4.87618	7.60338	-0.22348	2.9121	3.65785	1.99812	4.41356	0.85052
K	5.49353	11.943	5.53461	0.80864	0.51909	3.41915	2.73824	0.17683	0.54279	4.53005	2.43581	8.83923	0.19529	3.81653	0.68339	2.07841	2.35419	0.83042	-0.25019	1.19124	4.91485	4.91255	0.99436	-0.52345	0.489	8.19141	2.22802	1.11924	1.26756	1.14442	10.5477	0.12874	1.81221	5.59617	9.40875	-0.50692	0.35554	1.42869	0.64476	0.73022	4.40985	3.44282	5.43028	-0.32027	-0.22682	-0.64029	2.68807	5.64956	0.5576
C.4+1.B	4.72346	12.4261	5.238	-0.955	-0.15981	0.47777	0.4351	-0.01545	0.69645	5.41514	1.20108	10.0487	-0.09486	2.94328	0.84075	1.21902	1.96427	0.5805	-1.97283	3.17945	3.94493	-1.45865	0.53342	-0.71439	0.04683	5.68352	1.22891	0.39556	2.84197	4.78785	10.0613	0.17962	1.54841	4.45077	8.46638	-1.12978	0.47987	2.65543	0.3442	1.08564	2.65225	3.54587	6.1341	-0.1297	2.24828	2.38124	2.40429	6.18865	0.7958
RPMI (3)	0.53785	0.09138	0.31492	-1.98308	0.02219	0.30363	-0.11916	0.02127	0.47763	0.18729	0.91056	0.48481	-0.0799	0.18717	0.78796	0.00431	0.38035	0.43605	-1.86733	0.35089	-0.33485	-1.41215	0.56432	-1.00187	0.0089	0.92896	0.68022	-0.94354	0.69665	0.102	4.94214	-0.42206	2.49936	2.35695	0.40556	-1.31443	0.02323	0.22716	0.24239	0.71858	0.39457	0.015	0.22032	-0.20818	0.12015	0.50369	-0.43396	-2.5871	0.33347
IPC 3	7.57642	8.45497	6.93923	7.39706	9.85119	9.26145	9.82243	6.87998	7.26043	7.45727	4.95843	8.34265	10.2741	8.20021	9.09978	8.59245	7.19205	8.38554	2.58998	7.84612	9.21932	4.41553	8.72106	5.25843	7.15717	10.5584	10.5786	3.87693	9.44936	7.16901	7.90251	10.1129	9.235	4.93267	6.34104	3.41556	7.18345	6.28808	5.22659	10.1129	6.24809	6.9994	9.33249	5.81935	7.32975	11.1156	6.73177	3.29785	6.14217
LOD	1.21962	0.8307	1.27542	-0.81676	0.78724	0.74527	0.69261	0.28781	0.98815	0.60912	1.51253	1.0093	0.69066	0.76858	0.72033	0.5291	0.76991	0.52719	-0.93195	0.74498	0.33799	-0.38318	1.35196	-0.35408	0.91226	1.89657	0.8159	1.03387	0.49419	0.53204	0.66916	0.65249	0.35183	0.68803	0.82216	-0.75636	0.93384	0.35324	0.85122	0.7258	0.5518	1.10754	0.2875	0.49225	0.52161	0.21837	0.32812	-1.75018	0.7551
Missing Data freq.	0.06	0.06	0.09	0.68	0.81	0.49	0.6	0.91	0.51	0.05	0.38	0.06	0.97	0.09	0.44	0.23	0.19	0.44	0.73	0.17	0.08	0.58	0.74	0.76	0.96	0.13	0.24	0.94	0.06	0.1	0	0.96	0.06	0	0.06	0.87	0.83	0.17	0.97	0.42	0.1	0.06	0.05	0.96	0.41	0.23	0.45	0.13	0.68
Normalization	Intensity Normalized (v.2)	Intensity Normalized (v.2)	Intensity Normalized (v.2)	Intensity Normalized (v.2)	Intensity Normalized (v.2)	Intensity Normalized (v.2)	Intensity Normalized (v.2)	Intensity Normalized (v.2)	Intensity Normalized (v.2)	Intensity Normalized (v.2)	Intensity Normalized (v.2)	Intensity Normalized (v.2)	Intensity Normalized (v.2)	Intensity Normalized (v.2)	Intensity Normalized (v.2)	Intensity Normalized (v.2)	Intensity Normalized (v.2)	Intensity Normalized (v.2)	Intensity Normalized (v.2)	Intensity Normalized (v.2)	Intensity Normalized (v.2)	Intensity Normalized (v.2)	Intensity Normalized (v.2)	Intensity Normalized (v.2)	Intensity Normalized (v.2)	Intensity Normalized (v.2)	Intensity Normalized (v.2)	Intensity Normalized (v.2)	Intensity Normalized (v.2)	Intensity Normalized (v.2)	Intensity Normalized (v.2)	Intensity Normalized (v.2)	Intensity Normalized (v.2)	Intensity Normalized (v.2)	Intensity Normalized (v.2)	Intensity Normalized (v.2)	Intensity Normalized (v.2)	Intensity Normalized (v.2)	Intensity Normalized (v.2)	Intensity Normalized (v.2)	Intensity Normalized (v.2)	Intensity Normalized (v.2)	Intensity Normalized (v.2)	Intensity Normalized (v.2)	Intensity Normalized (v.2)	Intensity Normalized (v.2)	Intensity Normalized (v.2)	Intensity Normalized (v.2)	Intensity Normalized (v.2)
[truncated: 45 more columns]

## Sheet: T3.NPX_info
CELL LINES			CULTURE CONDITIONS			OTHER INFO
Letter	Cell line		Expression	Meaning		Expression	Meaning
K	KURAMOCHI		1+1	1 part cancer cells + 1 part fibroblast		DMEM	DMEM blank
C	COV362		4+1	4 parts cancer cells + 1 part fibroblast		RPMI	RPMI blank
O	OVSAHO		1+4	1 part cancer cells + 4 parts fibroblast		H-R	030F in RPMI
T	TYKNU					S-R	032F in RPMI
R	OVCAR8					M-R	042F in RPMI
H	030F					B-R	BJHTERT in RPMI
S	032F					W-R	WI38 in RPMI
M	042F					H-D	030F in DMEM
B	BJHTERT					S-D	032F in DMEM
W	WI38					M-D	042F in DMEM
						B-D	BJHTERT in DMEM
						W-D	WI38 in DMEM
						Facility Pool	Internal assay control
						Neg Control	Internal assay control
						IPC	Internal assay control

## Sheet: T4.ABs
Antibody	Manufacturer	Cat. No	Dilution	Assay
CK8/18	Agilent/Dako	M3652	1:300	Fixed cell imaging
FSP1	Agilent/Dako	A5114	1:100	Fixed cell imaging
aSMA-Alexa647	Abcam	ab32575	1:100	Fixed cell imaging
Vimentin	Invitrogen	MA5-11883	1:300	Fixed cell imaging
CD44	Invitrogen	MA5-13890	1:100	Fixed cell imaging
Donkey anti-Mouse Secondary Antibody, Alexa Fluor™ 488	Invitrogen	A21202	1:2000	Fixed cell imaging
Donkey anti-Mouse Secondary Antibody, Alexa Fluor™ 568	Invitrogen	A10037	1:2000	Fixed cell imaging
Donkey anti-Mouse Secondary Antibody, Alexa Fluor™ 647	Invitrogen	A31571	1:2000	Fixed cell imaging
Donkey anti-Rabbit Secondary Antibody, Alexa Fluor™ 488	Invitrogen	A21206	1:2000	Fixed cell imaging
Donkey anti-Rabbit Secondary Antibody, Alexa Fluor™ 568	Invitrogen	A10042	1:2000	Fixed cell imaging
Donkey anti-Rabbit Secondary Antibody, Alexa Fluor™ 647	Invitrogen	A31573	1:2000	Fixed cell imaging
APC Mouse Anti-Human CD326 (EpCAM)	BD Biosciences	566842	1:50	Flow cyometry
PE-Cy™7 Mouse Anti-Human CD45	BD Biosciences	557748	1:50	Flow cyometry
BV605 Mouse Anti-Human Podoplanin	BD Biosciences	747634	1:50	Flow cyometry
BV421 Mouse Anti-Human CD31	BD Biosciences	744074	1:50	Flow cyometry
FITC Mouse Anti-Human CD24	BD Biosciences	555427	1:50	Flow cyometry
PE Mouse Anti-Human CD90	BD Biosciences	555596	1:50	Flow cyometry

## Sheet: T5.Zprime
FO5A drug screening					Cell line synergy screening					Ex vivo culture synergy screen
Cancer cells	Fibroblast cells	Plate number	Z'		Cancer cells	Fibroblast cells	Replicate	Z'		Patient ID	Time point	Z'
Kuramochi	-	#1	0.22		Kuramochi	-	rep1	0.15		Gem105	3h	0.62
Kuramochi	-	#2	0.4		Kuramochi	WI38	rep1	0.1		Gem105	72h	0.7
Kuramochi	-	#3	0.2		Kuramochi	030F	rep1	0.4		Gem059	3h	0.09
Kuramochi	-	#4	0.25		Kuramochi	-	rep2	0.53		Gem059	72h	0.25
Kuramochi	-	#5	0.6		Kuramochi	WI38	rep2	0.3		Gem031	3h	0.68
Kuramochi	-	#6	0.65		Kuramochi	030F	rep2	0.7		Gem031	72h	0.36
Kuramochi	-	#7	0.72		Kuramochi	-	rep3	0.32		Gem015	3h	0.43
Kuramochi	-	#8	0.66		Kuramochi	WI38	rep3	0.55		Gem015	72h	0.77
Kuramochi	WI38	#1	0.57		Kuramochi	030F	rep3	0.69		Gem129	3h	0.66
Kuramochi	WI38	#2	0.75		OvcaR8	-	rep1	0.19		Gem129	72h	0.7
Kuramochi	WI38	#3	0.72		OvcaR8	WI38	rep1	0.73		Gem119	3h	0.5
Kuramochi	WI38	#4	0.4		OvcaR8	030F	rep1	0.51		Gem119	72h	0.36
Kuramochi	WI38	#5	0.81		OvcaR8	-	rep2	0.67		Gem030	3h	0.54
Kuramochi	WI38	#6	0.68		OvcaR8	WI38	rep2	0.57		Gem030	72h	0.51
Kuramochi	WI38	#7	0.81		OvcaR8	030F	rep2	0.78
Kuramochi	WI38	#8	0.8		OvcaR8	-	rep3	0.88
Kuramochi	BjHTERT	#1	0.68		OvcaR8	WI38	rep3	0.89
Kuramochi	BjHTERT	#2	0.57		OvcaR8	030F	rep3	0.73
Kuramochi	BjHTERT	#3	0.7
Kuramochi	BjHTERT	#4	0.73
Kuramochi	BjHTERT	#5	0.65
Kuramochi	BjHTERT	#6	0.64
Kuramochi	BjHTERT	#7	0.63
Kuramochi	BjHTERT	#8	0.58
OvcaR8	-	#1	0.73
OvcaR8	-	#2	0.82
OvcaR8	-	#3	0.75
OvcaR8	-	#4	0.76
OvcaR8	-	#5	0.7
OvcaR8	-	#6	0.54
OvcaR8	-	#7	0.73
OvcaR8	-	#8	0.74
OvcaR8	WI38	#1	0.64
OvcaR8	WI38	#2	0.39
OvcaR8	WI38	#3	0.54
OvcaR8	WI38	#4	0.45
OvcaR8	WI38	#5	0.5
OvcaR8	WI38	#6	0.4
OvcaR8	WI38	#7	0.52
OvcaR8	WI38	#8	0.58
OvcaR8	BjHTERT	#1	0.91
OvcaR8	BjHTERT	#2	0.74
OvcaR8	BjHTERT	#3	0.74
OvcaR8	BjHTERT	#4	0.78
OvcaR8	BjHTERT	#5	0.79
OvcaR8	BjHTERT	#6	0.71
OvcaR8	BjHTERT	#7	0.71
OvcaR8	BjHTERT	#8	0.64

## Sheet: T6.Markers
Epithelial markers	Mesenchymal markers		Gene list used for HRD status evaluation
CDH1	FN1		APC
CDH2	SNAI1		ATM
EPCAM	TWIST1		BRCA1
TJP1	TWIST2		BRCA2
	VIM		CABIN1
			DNAH6
			PALB2
			POLQ
			TBX3
			TP53

## Sheet: T7.WISP1
DRUG_NAME	WISP1, pg/mL	kuramochi	ovcar8	ovsaho
Sapanisertib	0	36.1	33.1	32.8
Sapanisertib	10	28.1	24.9	35.7
Sapanisertib	200	25.3	33.6	32.8
Temsirolimus	0	29.8	24.2	7.5
Temsirolimus	10	25.5	6.6	10.7
Temsirolimus	200	10	24.8	0.3
WISP1	all	0	0	0

## Sheet: T8.DSS
DRUG_NAME	K_IF	K_W	K_B	O8_IF	O8_W	O8_B
1-methyl-D-tryptophan	10.3	0	0	0	0	0		*K_IF = Kuramochi monoculture
4-hydroxytamoxifen	2.2	1.8	4.8	4.9	0	0.2		*K_W = Kuramochi+WI38
8-amino-adenosine	21.4	20.3	21	19.5	16.5	17.9		*K_B = Kuramochi+BjHTERT
8-chloro-adenosine	10.3	10.4	10.1	16.9	9.9	12.9		*O8_IF = OvcaR8 monoculture
A-1155463	6.9	6.1	4.1	0.7	0	4.3		*O8_W = OvcaR8+WI38
A-1210477	10.3	8.5	5.7	8.2	4	4.7		*O8_B = OvcaR8+BjHTERT
A-1331852	3.8	8.2	3	1.6	0	1.6
A-366	0	0.5	2.1	0.3	0	4.1
A-419259	20.5	17.8	19.5	18.6	11.4	12.9
ABC294640	3.7	5.6	5.8	5	3.6	3.9
Abemaciclib	0.2	7.8	5.5	2.4	0	9.4
Abexinostat	15.7	20.6	17.2	27.9	18.5	25.3
Abiraterone	0	0	0	0	0	0
ABT-751	17.9	17.3	14.5	19.3	15.9	18.7
Acalabrutinib	11	0	0	0	0	0
Afatinib	3.1	5	5.3	2.4	0	3.1
Afuresertib	0	0	1.1	0	0	0.3
Aldoxorubicin	19.1	13.8	13.3	13.1	11.7	12.9
Alectinib	0	0	0	0	0	0
Allopurinol	0	0	0	0	0	0
Alpelisib	0	0	0	0.4	0	0
Alvocidib	20.9	20.2	19.3	21	21.6	20.8
Amcasertib	6.7	3.9	8.1	0	3.1	3.3
AMG-232	0.5	0	0.2	0.7	0	1.6
AMG-337	0	0	0	0	0	0
AMG-925	0	2.2	0	0	0	0
AMG319	0	0	1.2	0	5.8	0
Aminoglutethimide	0	0	5.8	0	0.4	0
Amsacrine	21.8	18.8	14.4	23.8	19.2	20.1
Amuvatinib	0	0.5	2.5	2.2	0	8.6
Anagrelide	0	0	0	0	11.9	0
Anastrozole	0	0	0	0	0	0
Apalutamide	0	0	0	0	0	0
Apatinib	0	0	0	2.2	4.9	0
APR-246	0	0	0	0	0	0
AR-42	12.3	15.8	14	18.8	15.3	17.8
Arsenic(III) oxide	6.6	0	0	0	0	2.3
ARV-825	4.5	7.9	6.9	18.8	14.7	19.6
Asciminib	0	0	0	0	10.5	0
ASP3026	5.7	2	7.7	4.7	3.1	8.6
AT 101	18	13.6	14	14.5	19.8	15.6
AT-406	0	0	0	9.7	9.9	10
AT13148	3	4.2	0	5.1	10.7	3.3
AT7519	19.6	18.8	17.3	19.9	17.5	21.6
AT9283	19.6	16	15.8	9	14.2	10.7
Atorvastatin	1.9	2.1	3.1	6	11.7	4
Auranofin	8.1	7	9.3	7.3	8.8	12.1
AVN944	19.4	17.5	12.7	26.6	15	22.4
Axitinib	7	8.4	8.7	6.7	5.6	7.4
AZ 3146	1.5	3.2	1.8	4.3	9.6	8.3
AZ191	6.9	2.3	5.9	1.3	2	3.3
Azacitidine	9.3	2.6	2.8	8.9	1.5	3.9
AZD-1080	0	0	0	0	0	0.1
AZD-5363	9.5	1.1	1.8	2.7	5.4	0.4
AZD-5438	17.7	22.5	17.8	17.2	19.2	19
AZD-6482	4.4	1.5	6.1	0	0	1.2
AZD-8186	6.5	3.8	8.7	0.8	0	0
AZD0156	0.7	1.4	2.5	0.5	6.8	6.4
AZD1152-HQPA	10.9	14.8	16.5	10.3	12.8	12.4
AZD1208	1.3	1.7	0	1.8	0	0
AZD1480	0	0.7	0.1	0.4	0	0.4
AZD1775	13.2	12.7	15.3	18.4	14.9	21
AZD3759	0	0	1.1	0	3.6	0.8
AZD3965	0	1.7	0	0	0	0
AZD4547	0	0	0	0	0	0
AZD6738	10.9	8.6	10.4	8.1	4.4	11.1
AZD7545	0	0	0.4	0.7	0	3.4
AZD7762	22.4	6.6	8.7	4.5	9.2	7.3
AZD8055	19	18.1	21.3	21	11.4	17.9
Bafetinib	0	0	0.1	0	0	0
Baricitinib	0	0	0	0	1.1	0
BAY 87-2243	4.3	0	7.6	4.8	0	31.1
BAY-1436032	0	0	0	0	0	0
BCI	19.1	19.3	21.2	18	16.4	12.8
Belinostat	27.5	18.6	15.1	22.5	18.2	17.7
Bentamapimod	0.2	2.3	2.5	1.4	0	0
Bexarotene	15.5	0	0.4	0	0	0
BGB-283	4.7	5.3	6.9	5.2	13.4	3.7
BI 2536	21.1	25.7	21.7	29.1	25.6	29.5
Bicalutamide	0	0	0	0	0	0.1
BIIB021	15.6	21.1	13.6	24	21.8	21.5
Bimatoprost	0	0	0	0	0	0
Binimetinib	0	0	2.2	4	0	2.4
Birabresib	8.2	13	10.7	15.6	8.7	19.5
Birinapant	3.7	0	3.3	5.4	12.9	15.9
Bleomycin	18.8	15.4	13.5	14.5	11.5	12.1
BMS-754807	10.8	5.5	13.3	14	13	11.6
BMS-777607	0	0	0.6	0	0	0
BMS-911543	0	1.5	3	1.3	1.1	0
BMS863233	4.1	5.4	2.2	2.8	1.8	4.4
Bortezomib	15.7	25.6	11.5	26	27.3	17.3
Bosutinib	12.6	11	12.9	8.9	9.1	8.6
BRD7116	0	1.9	0.5	0	0	0
Brigatinib	0	0	0.1	2.2	7.9	4.3
Brivanib	0	0	0	0	0	0
Bryostatin 1	6.4	0	0	0	0	2.9
Buparlisib	7.9	8	9.1	9.3	3.4	6.9
BX-912	8.7	9.6	10.4	7.3	7.8	9.1
C646	4.7	0.2	4.2	3.2	0	5
Cabazitaxel	21.4	27.8	27.5	26	36	39.1
Cabozantinib	0	0	0.4	4.4	0.2	0
Canertinib	24.2	9.2	9.4	9.4	8.3	9.6
Capecitabine	0	0	3.3	1.2	2.7	0
Capmatinib	0	0	0	0	0	0
Carboplatin	22.9	18.1	13.3	12.3	8.6	9.4
Carfilzomib	22.6	23.4	21.8	17.8	18	26.2
CC-115	15.1	5.7	6.9	8.7	4.8	20.1
CC-223	4.7	5.7	6.8	7.6	1.6	5
CC122	0	0	0	0	0	0
CCT196969	7	6.1	10	4.6	3.4	6.6
Cediranib	0	0	0	0	0	0
Celecoxib	0.5	0	0	0.1	0	0.1
CEP-32496	0	1.4	0	0.8	0	0
CEP-37440	9.5	2.2	6.7	11.1	2.2	7.3
Cerdulatinib	1.1	4.3	0	1.1	4.3	0
Ceritinib	2.2	0	1.3	3.7	0	1.8
Chloroquine	8	7.5	7	6.4	6.4	12.8
Cilengitide	7.4	3.3	5.8	13.2	16.3	9.6
Cisplatin	4.7	6.5	1.6	8.5	9.4	7.2
Cladribine	1.4	6.7	5.2	15.7	20.7	14.7
Clofarabine	10.7	19.7	13	27.7	28.7	30.7
Clomifene	7.9	5.6	3.7	1.9	10.1	4.3
Cobimetinib	7.2	6.4	11.5	9.6	2.1	8.4
CPI-0610	5.7	8.5	0	13.8	6.5	10.9
CPI-360	0.7	5.4	0	0	0	0
CPI-613	0	0	0	0	1.3	0
Crenolanib	18	10.5	12.6	5.5	14.6	4.7
Crizotinib	0	0	0	0	0	0.7
CUDC-305	18.4	14.9	12	23.2	16.7	16.5
CUDC-907	29.7	28.6	34.1	30	41.7	43.2
Cytarabine	16.8	22.4	12.4	25.2	18.3	20.1
Cytarabine/Idarubicin						17.8
Dabrafenib	0	0	0	0.5	15.2	0.2
Dacomitinib	8.3	3.7	7	3.2	0	5.5
Dactinomycin	34	25.9	25.7	31.8	32.4	31.6
Dactolisib	20.5	15.5	12.4	17.6	8.2	13.3
Danusertib	28.6	20.9	22.9	21	19.2	15
Daporinad	20.4	12.6	16	27.1	22.2	22.5
Darapladib	0	0	0	0.4	8.3	0
Dasatinib	20.4	17	18.4	21.9	21.9	13.6
Daunorubicin	13.9	14.6	11.9	15.1	15.9	14.7
Decernotinib	0	3.3	0	0	0	0
Decitabine	0.3	1.7	0	4.8	11.4	6.9
Deferoxamine	1.6	7.3	4.5	7.7	3.5	3.6
DEL-22379	9.2	9.6	7.6	8.6	9.8	4
Digoxin	14.2	10.9	8.6	12.7	11.6	14.9
Dinaciclib	23	23.9	17.2	23.1	17.1	26.4
Docetaxel	21.1	26.2	27.4	28.3	31.9	31.8
Doramapimod	2.8	3.4	4.2	1.4	0.1	4.4
Dovitinib	0	0	0	0.3	0	0.5
Doxorubicin	25.1	12.7	10.7	12.1	12.3	12.5
Duvelisib	0.3	0.5	4.6	0	0	0.4
E7820	15.8	9.7	6.5	12.8	0	5.4
Eltanexor	26.5	20.8	20	26.8	24.4	26.7
Enasidenib	0	0	0.3	0	0	0
Encorafenib	0	0	0	0.1	0	0
ENMD-2076	3.7	8.4	11.1	10.6	8.6	13.1
Ensartinib	0	1	1	0	0.1	0
Entinostat	9.2	14.3	6	11.1	11.7	8.5
Entospletinib	0	1.4	0	0	0	1.2
Entrectinib	1.4	0.3	2.1	0	4	0
Enzalutamide	1.3	0	0	2.2	0	0
Enzastaurin	0	0.6	0	0	6.4	0
Epacadostat	0	0	0	0.6	0	0
Epirubicin	19.2	12.7	12.2	12.3	9	14.7
EPZ-5687	0	0	0	2.7	0	0
EPZ015666	0	0	0.1	0	0	0
EPZ031686	0	0.1	0	0	0	0
Erastin	2.6	3.9	3.6	7.4	18.6	17.9
Erdafitinib	0	0	0	0	0	0
Eribulin	27.5	26.9	28.8	26.6	29.9	27.5
Erlotinib	0.4	2.6	1.1	5	0	3.1
Etoposide	16.1	13.8	11.7	13.9	13.1	11.8
Everolimus	0	5.6	5.6	2.2	0	8.4
Exemestane	0	0	0	0	0	1.3
Fedratinib	2.8	3.7	7.9	7.2	5.2	4.9
Filanesib	16.2	22.4	21.4	29.3	32.9	21.9
Filgotinib	2.4	5.2	5.1	1.7	1.3	2.9
Finasteride	0	0	0	0	0	2.1
Floxuridine	20.7	19	19.9	26.7	17.9	18.7
Fludarabine	0	4.5	0.3	13.4	8.5	8
Fluorouracil	5	5.4	2.3	5.5	1.4	1.3
Flutamide	0	1.3	0	0	0	0
Foretinib	1.7	4.3	2.7	6.1	5.6	5.7
Fostamatinib	0.3	2	0	0	0	0
FRAX486	9.2	4.9	9.7	13.1	9.8	5.8
Fulvestrant	0	0	0	0	7.2	0
Galiellalactone	3.5	8.2	6.9	0	3.9	0
Galunisertib	13.8	0	3.4	0	0	0
Gandotinib	4	3.7	7.6	9.7	12.1	9
Ganetespib	21	17.1	14.8	27.1	22.9	22.3
GDC-0084	12.1	11.5	12.7	11.9	3.8	8.3
GDC-0623	18.9	0	0	19.2	0	7.5
GDC-0853	0	0	0	0	2.3	0
GDC-0919	0	0	1.3	1.6	0	0
Gedatolisib	21.3	16	16.8	8.2	2	8.7
Gefitinib	0	3	2.9	3.7	0	5.8
Gemcitabine	26.7	25.2	18.4	26.3	27.2	29.5
Gilteritinib	0	0	0.4	0	0	1.5
Givinostat	6.1	7.4	8.6	8.8	8.5	14.9
Glasdegib	0	1.1	0.5	0	0	0
Glesatinib	2.3	1.6	2.7	0	3.5	0
GNE-0877	0	0	0	0	1.8	0
GNE-7915	0	0	0	0	0	0
Golvatinib	0	0	0	0	0	0
Goserelin	0	0	0	0	0	0
GSK-1070916	14.2	15.5	13.7	10	4.4	12.3
GSK-2334470	6.5	3.1	3.2	2.8	0.1	1.3
GSK-461364	25.3	27.7	28	31	32.3	42.4
GSK-690693	3.9	6.1	4.3	0.4	1.1	0.2
GSK-J4	10.5	2.7	3.1	4.2	0.3	1.6
GSK2256098	0.2	0	3.3	0	4.2	0.8
GSK2636771	6.9	0.3	5.5	0	0	3.7
GSK2656157	0	0	0.3	0	0	1.4
GSK269962	4.2	5.2	4.2	18.4	31.2	10.9
GSK2801	0.9	0	0	0	0	0
GSK2830371	0	0	0	0	0	0
GSK2879552	0	0	0.9	2.2	0	0
GSK343	0	0	0	0	0	1
GSK650394	7.1	7.3	6.8	8.1	4.8	2
GSK923295	22.8	22.6	18.1	16.6	14.2	18.3
Hydroxyfasudil	2	1	0	0	1.2	0
Hydroxyurea	6.3	7.3	5.9	7.7	7.3	1.8
I-BET151	6.3	9.4	9.5	15.9	4	14.1
Ibrutinib	0	3	3.1	0	0	1.1
Icotinib	9.7	0.2	0	0	0	0.1
Idarubicin	27.8	14.4	14.5	22.1	19.3	17.6
Idasanutlin	0	1.1	0	0	4.2	1.3
Idelalisib	3.9	5.5	10.9	0.3	0	2.9
Imatinib	0.1	0	0.2	1.4	7.3	2
Imiquimod	13.4	0.1	0	2.8	0	0.4
Indibulin	19.5	17.2	13.1	21.2	26.6	11
Infigratinib	0	0	0	0	0	0
IOX-1	5.5	5.9	3.6	4.8	0.7	3.4
IOX-2	1.3	0	0.4	0.5	0	0
Ipatasertib	0	0.5	1.5	1.9	0	1.9
Itraconazole	0	0	0	0.1	11.5	1
Ivosidenib	0	0	0	0.2	0.3	2.1
Ixabepilone	0.8	4.6	4.9	3.6	5.6	5.8
Ixazomib	7.6	11.6	1	11.3	8.7	1.8
JQ1	8.4	15.8	10.8	22.7	13.8	21.5
KD025	0	1.3	1.2	0.3	8.3	5
KU-60019	2.5	0.2	3.2	0.7	5.6	7.6
Lapatinib	0	6.8	9.2	0	0	0.7
Larotrectinib	0	0	0	0	1.6	0.2
Lasofoxifene	0	0	0	0	5.5	0
Lenalidomide	10.7	2.6	0.1	1.8	0	0
Lenvatinib	0	0	0.2	0.7	0	0
Letrozole	0	0	0	0	0	0
Linifanib	0	0	0	0.5	0	0
Linsitinib	0	0	0	1.7	0	0
Litronesib	12.2	22.8	19.2	27	28.8	27.8
Lomeguatrib	0	0	0	0	0.8	0
Lonafarnib	13.2	13.9	13	10.3	4.9	14.5
Losmapimod	0	0	2.4	1.5	0	0.7
Lovastatin	5.4	3.4	0.3	2.1	8.4	1.7
Lucitanib	2.4	4.3	4.3	3.4	6	3.3
Luminespib	22.9	20.9	19.7	29.9	29.8	28.3
LY-2584702	0	0	1	0.6	0	0
LY-2874455	6.7	2.2	5.7	8	9.2	8.2
LY3009120	9.9	10.2	12.7	14.7	15.7	13.1
LY3023414	9.2	10.9	11.9	9.8	9.6	9.6
Marimastat	0	0	0	0.7	1.4	0.2
Masitinib	0	1.6	2	0.2	0.2	3.9
Megestrol acetate	0	6	0	0	0	0
Mepacrine	19.1	13.8	13.8	14.4	14.2	19.8
Mercaptopurine	0	0.3	0.1	5.4	0	0
Merestinib	1.5	1.5	0	0.1	0	0
Metformin	0	0	0	0	0	0
Methotrexate	19.7	0	5.9	27.7	12.4	12.3
Methylprednisolone	9.8	0	0	8.1	0	0
Midostaurin	11.6	14.8	16.2	13	16.5	13.3
Milciclib	10	9.8	11.2	11.4	12.3	13.9
Miltefosine	5	7.4	4.4	5.7	7.3	8.4
Mitomycin C	12.4	0	0	3.1	0.8	4.2
Mitotane	0	0	0	0	0	0
Mitoxantrone	23.6	13.3	17.1	18.1	17	20.4
Mivebresib	17.5	21.7	22.6	30.9	26.9	35.4
MK-0752	0	0	0	0	0	3.7
MK-2206	16.1	1.4	5.8	0.3	0	0.2
MK-8745	13.4	14.3	11.8	13.9	14.3	12.5
MK-8776	1.6	0	1.2	0	0.2	7.8
ML323	1.9	1.3	0	3.8	0	2.9
ML390	4	2.9	3.4	8.1	0	8.5
Mocetinostat	13.7	13.9	10.4	21.7	19.3	14
Molibresib	6.7	9.9	6.5	13.6	5.8	12.2
Momelotinib	7.6	10.1	7.5	10.1	10.9	11.3
Motesanib	0	0.2	0.3	2	1	0
Motolimod	1	0	1.3	2.4	0	0
MST-312	15.1	9.8	12	18.1	15.4	10.9
Mubritinib	0	0	5.6	5.5	0	16.9
Navitoclax	1.1	3.1	2.4	0.3	0	7.5
Necrostatin 2	0	0	0	0	0	0
Neflamapimod	14.9	0.7	9.1	0.3	0	0
Nelarabine	0	0	0	0.3	3.4	1
Neratinib	1.4	3.6	9	6	3	7
Nilotinib	9.8	8	0	3	11	0
Nilutamide	14.5	3.2	0	0	0	0
Nintedanib	4.6	2.7	8.2	7.9	4.6	9.8
Niraparib	5.1	6.8	5.8	9	8.1	14.9
NMS-873	8.9	9	9	10.3	4.7	5.8
NVP-AEW541	3.3	0.4	6.2	2.3	2.6	4.5
NVP-BGT226	18.3	19.5	18.2	21.7	12	19.5
NVP-BHG712	8.9	6.7	5.8	7.5	6.8	0
NVP-CGM097	5.4	3.4	7.7	3.5	11.1	10.1
NVP-LCL161	2.5	1.9	4	23.2	27.7	34.7
NVP-LGK974	0.6	0	2.4	2	0	0
NVP-RAF265	7.6	0.8	2.2	3.2	0	2.2
NVP-SHP099	1.6	0	0.8	2.9	0	0
ODM-201	3.7	0	1.3	0	0	0.5
Olaparib	11.4	7.3	4.6	9	6.9	12.5
Olmutinib	0	2.7	2.1	0	0	0
Omacetaxine	30.6	24.5	23.8	29.8	30.1	29.3
Omaveloxolone	20.1	17.8	17.2	21.5	20	7
Omipalisib	12.1	17.9	17.1	13	6.5	8.9
Onalespib	14.9	14.6	13	23.5	18.5	17.4
ONX-0914	17.6	17.7	15.7	17.8	16.1	8.4
Oprozomib	12.6	15.1	15.7	10.8	12.7	17.7
Orteronel	0.5	0	0	0	0.3	0
Osimertinib	10.7	6.8	10.7	3.7	0.6	6.8
OSU-03012	8	4.1	2.6	9.7	0	0
OTS-964	17.4	17.3	14.2	19	16.3	19.4
OTS167	11.7	13.5	14.9	19.2	16.1	20.6
Oxaliplatin	18.1	16	9.3	18.2	19.6	13.9
PAC-1	4.9	3.3	2.7	4.9	1.5	7.4
Paclitaxel	16.1	24.5	23.2	24	30.9	29.6
Pacritinib	4.4	8.6	8.2	7.7	5.6	9.5
Palbociclib	13.9	7.5	6.2	3.9	0.3	6.6
Palomid-529	0	0	0	0	1	1.1
Panobinostat	21.8	19.4	14.8	26.4	20.1	28.1
Pazopanib	5.9	2	2	0	3.5	0
PCI-34051	3.2	2.3	6.6	3	0.7	2.5
PD0325901	3.3	0.8	8.8	10.6	0	7.7
Peficitinb	0	0.3	0	0	0	0
Pemetrexed	13.6	16	10.1	25.5	19.3	16.4
Pentostatin	0	0	0	0	2.8	0
Perifosine	0	0	0	0	0	0
Pevonedistat	18.2	19.1	14	26.4	12.5	20.9
Pexidartinib	12.1	1.4	0	0.7	0.1	0
PF-00477736	21	12.1	14.6	16.7	13	16.2
PF-00562271	12.6	10.7	11.5	6.2	6.6	8.5
PF-03758309	19.4	24.6	21	15.5	9.4	20.8
PF-04708671	2.1	0	1	2.4	0	1.3
PF-06463922	0	0	0.7	5.7	8.7	0.4
PF-3845	0	0	0.5	1.9	0	0
PF-4800567	0	0	0	0	0	0
PF-670462	4.1	4	5.1	1.2	0	1.4
PF06650833	1.9	1.8	3.7	4	10.1	2.4
PH-797804	14.9	0	0.6	0	0	0.9
PHA 408	1.6	1.9	5.8	4.8	8.6	0.5
Pictilisib	18.2	12.1	15	7.9	5.4	6.7
Pilocarpine	0	0	0	0	19.4	0
PIM-447	1.9	2.9	1.5	1.7	0	2.7
Pinometostat	0	0	0	0	0	0
Pirfenidone	0	0	1.8	0	0.7	0
Pixantrone	9.4	0.1	0	0	0	1.7
Plerixafor	0.6	0	0	0.3	0	0.5
Pomalidomide	0	0	0	0	0	0
Ponatinib	21.9	6.3	8.3	3.1	6.5	3.5
Poziotinib	3	7.9	4.4	0.3	0.2	4
Pracinostat	19.8	20.4	15.7	25.5	20.4	23.1
Pravastatin	0	0	0	0	1.9	0
Prednisolone	0	0	0	0	0	0.3
Prexasertib	30.7	23.7	25.7	29.8	33.7	35
PS-1145	2.1	3.2	0.6	1.8	0	0
PTC-209	7.9	3.6	2.4	6.9	3.1	9.1
Quisinostat	18.9	17	15	22.4	15.3	22.6
Quizartinib	0	0	0	0	6.2	3.6
Rabusertib	0	0	0.4	0	0	0.2
Radotinib	0	0	0	1.2	6.2	0
Ralimetinib	0	1.7	10.8	2.5	0	0
Raloxifene	0	0	4	0	0	2.5
Raltitrexed	10.4	16.8	11.2	15.9	18.3	16.4
Ravoxertinib	3.3	3.2	3.6	4.9	4.3	2.2
Regorafenib	3.2	3.6	5.5	5.5	3.3	5.4
Resatorvid	0	0.2	0	0	0	0
Resiquimod	6.7	0	0	0	0	0.3
Resminostat	10.4	10	11	15	12.8	18.3
RGFP966	4	6	3.9	4.4	0.6	1.6
Ribociclib	5.2	3.9	0	0	0	3.9
Ridaforolimus	8.1	13.4	11.6	9.8	0	7.1
Rigosertib	28.8	24.1	24	30.4	28.9	27.7
Ripasudil	0.4	0	1.8	0.2	6.9	3
RO5126766	4.3	0	0	0.2	5.7	0
Rociletinib	3.7	4.6	5.8	8.1	4.1	6.7
Rocilinostat	7.1	6.9	6.7	18.6	5.2	10.4
Romidepsin	32.7	30	28	30.4	26.5	29.2
Roxadustat	0	0	3	0	0	0
RSL3	2.5	0	0	0	0	0
Ruboxistaurin	14.9	6.5	8.7	6.9	3.8	5.5
Rucaparib	14.1	5.3	3.7	6.5	3.5	8.5
Ruxolitinib	0	0	0	2.5	2.7	1.3
S-63845	0	0	0	0	0	0
Sabutoclax	23.7	4.3	3	26.7	14.2	16.2
Salinomycin	28.5	23.6	23.1	21.1	12.2	22.1
Sapanisertib	15.1	12.4	13.5	11.8	7.9	11
Sapitinib	0	0	2.3	1.7	1	1.7
SAR405838	0	0.1	0	0	0	2.5
Saracatinib	9.9	9.6	10.4	14.6	13.3	9.2
Saridegib	4.2	3.9	3.1	0	0	0
SB 743921	14.6	17.2	8.3	29.1	7.6	5.2
SCH772984	15.5	12.4	13.5	15.5	10.2	16.6
Seliciclib	5.5	3.4	6.6	5.5	6.1	4.9
Selinexor	25.3	21.8	17.1	27.1	24.3	22.4
Selonsertib	0	0	0	0	0	0
Selumetinib	20.1	6.4	15.5	7.8	0	6.1
Senexin B	1	1.6	1.1	0.1	0	1.1
Sepantronium bromide	30.5	30	40.7	29.9	35.5	37.1
Serabelisib	3.1	0.4	3.3	0	0	0.8
SGC-CBP30	3.2	1.3	5.7	4.5	1.7	9.9
SGC0946	0	3.3	0.1	0	0	0
SGI-1776	7.6	6.1	7.9	5.2	4.5	8.5
SH-4-54	12	7.8	8.5	7.3	6	0
Silmitasertib	0.8	3.4	4.1	3	0	2
Simvastatin	8.6	0	0.4	3.6	14.6	1.8
Sirolimus	7.1	5	4.2	9.2	0	4.5
Sitravatinib	0	5.8	3.1	1.8	1.6	0
SN-38	41	39.5	31.7	45	40.9	40.9
SNS-032	25.5	18.1	21.1	24.3	21	28.3
Sonidegib	0	0	0	0.6	0	0.6
Sonolisib	0	1.5	0	0	0	0
Sorafenib	0	0	0	0	0	0
Sotrastaurin	12	0.6	1.1	0	2.6	0.2
Spebrutinib	0	0	0	0	0	0
StemRegenin 1	1.7	2.8	4.3	1	0	2.8
Sunitinib	3.2	0	0	0	0	0.7
Tacedinaline	3.7	2.6	0	1.8	0	0
Tacrolimus	18.5	1	1	3.1	0	0.8
TAK-285	0.6	1.6	5.2	1.2	0	0.2
TAK-530	0	0	2.1	0	0	0.1
TAK-901	13.7	15	11.8	7.1	8.3	9.4
Taladegib	0	0	0	0	0	0
Talazoparib	16.3	15	10.5	15.8	15.3	19.5
Talmapimod	0	0	1.2	1.4	0	2.8
Tamatinib	6	3.7	0.6	0.9	4.3	0
Tamoxifen	0	1.3	1.3	1	0	3.3
Tandutinib	0	0	0	0	0	0
Tanzisertib	0.2	0	2	1	0	1.4
Tarenflurbil	0	0	0	0	0	0.7
Taselisib	10.7	4.7	9.2	3.3	0	3.1
Tasquinimod	0	0	0	0	0	0
Tazemetostat	0	0	0	0	0	0
Telatinib	16.6	0.4	0	0	0	1.1
Temozolomide	9.1	2.2	0	9.8	0	0
Temsirolimus	8.6	14.2	16.8	11	0	8.8
Teniposide	0	0	0	0.4	0	0
Tepotinib	3	0	0.2	1.8	0	0
Tesevatinib	11.7	1.4	5	3.4	0.4	3.3
TEW-7197	0	0	0	4.2	16.2	11.2
TGR-1202	0	0	0	0	0	0
TGX-221	4	0	7.7	0	7.2	8.5
TH588	6.5	6.7	6	3.3	4.5	7.4
Thalidomide	0	0	0	0	0	0
Thioguanine	7.7	5.7	5.3	13.6	7.3	4.8
THZ2	28.2	23.3	22.5	23.2	16.5	24.8
TIC10	7.6	6.7	6.6	9.9	5.7	16.2
Tideglusib	0	0	0	0	1.5	0.4
Tipifarnib	12.9	18.3	14.9	12.5	2.5	5.5
Tirabrutinib	0	0	1.4	0	0	0
Tivantinib	14	5.9	5.4	3.8	6.4	4
Tivozanib	0.4	3.8	5.7	4.9	8.9	2.8
Tofacitinib	12.2	0	0	0	0	0
Topotecan	28	25.7	20.9	30.4	23.1	22.2
Toremifene	2.3	0.8	2.1	3.5	0	3.2
Tosedostat	2.1	1.3	2	6.5	11.4	14.5
Tozasertib	23.7	19.4	22	20.9	19.5	20.1
TRAM-34	0	0	0	0	0	0
Trametinib	7.6	7.4	9	13.5	3.9	10.7
Tretinoin	8.2	0	0	0	0	0
Triapine	8.2	6.3	4.5	8.7	9.3	5.2
Triciribine	10.9	7.2	10.7	16.6	9.1	24.5
Trifluridine	7.4	9.2	5.4	9	2.7	5.2
Tubacin	7	6.7	1.1	6.2	1.5	5
Tubastatin A	4.6	3.3	0	5.2	4.3	0
Tucatinib	2.5	0	2.9	0	0	0
Tucidinostat	9.7	11.2	7.6	11.8	4.4	8
UCN-01	22.7	17.3	17	17.7	14.3	19.6
Ulixertinib	12.2	9.6	9.7	11	13.9	8.8
UM729	4.1	0	1.1	3.5	1.1	6.9
UNC0638	0	1.8	4.4	0.1	0	7.1
UNC0642	0.1	0.7	1.5	2.2	0	8
UNC1215	0	0	0	0	0	0
UNC2881	0.4	3	2.4	0	1.1	0.2
Uprosertib	2	4.4	0.5	0.1	0	0.6
URB597	0	0	0	0	0	0
Valproic acid	0	0	0	0	0	0
Valrubicin	24.1	17.1	19.7	18.4	15.3	17.6
Vandetanib	10.6	2.6	0	2.1	0	0
Varespladib	0	0	0	3.4	0	0
Varlitinib	0	2.1	1.5	1.4	2	0
Vatalanib	0	0.7	0	0	0	0.2
VE-821	0	0	0	0	0	3.1
Veliparib	0	0	0.4	0.5	3.1	5
Vemurafenib	0.8	0	0	1.3	1.1	0
Venetoclax	0	0	0	2.3	0	0
VER 155008	3.1	3.3	4.2	5.5	0	1
Verdinexor	16.7	9.1	8.4	16.6	7.1	10.2
Vesatolimod	0	0	2.9	0	0	0.4
VGX-1027	0	0	0	0	0	0.3
Vidofludimus	1.9	0.4	1.5	2	1.6	0
Vinblastine	20.8	4.2	4.9	15.7	5.2	18.9
Vincristine	23.4	5	7.5	11.9	9.3	11.5
Vinflunine	7.9	7	3.1	3.9	3.7	6.9
Vinorelbine	25.6	25.7	29.3	29.3	33	38.8
Vismodegib	0	0	0	0	6.8	0
Vistusertib	7.5	8.3	10.6	16.1	7.6	13.1
VLX1570	29	24.7	27.4	31.7	31.1	24.8
Volasertib	21.4	17.9	16.4	24.7	21.5	26.5
Vorinostat	5.5	9.7	9.5	9.4	22.8	17.1
VS-4718	14.2	7.9	9	8.5	3.5	6.7
WEHI-539	1.1	0	1.9	0.1	0.9	0
XAV-939	0.5	0	1.1	0.3	0.1	0.6
ZSTK474	10.9	12.7	15	9.8	0	5.3
	7.28164	6.04375	6.01758	7.16875	6.33242	7.01949

## Sheet: T9.FO5A
DWell	Plate	ProductId	DRUG_NAME	Mechanism/Targets	Supplier.Ref	Supplier	conc.(num)
A1	1		cells
B1	1		cells
C1	1		cells
D1	1		cells
E1	1		cells
F1	1		cells
G1	1		cells
H1	1		cells
I1	1		cells
J1	1		cells
K1	1		cells
L1	1		cells
M1	1		cells
N1	1		cells
O1	1		cells
P1	1		cells
A2	1		BzCl				0
B2	1	FIMM003762-001	Nelarabine	Nucleoside analog, DNA, RNA synth inhibitor	SRP003328n	SequoiaResearchProducts	10000
C2	1	FIMM003762-001	Nelarabine	Nucleoside analog, DNA, RNA synth inhibitor	SRP003328n	SequoiaResearchProducts	1000
D2	1	FIMM003762-001	Nelarabine	Nucleoside analog, DNA, RNA synth inhibitor	SRP003328n	SequoiaResearchProducts	100
E2	1	FIMM003762-001	Nelarabine	Nucleoside analog, DNA, RNA synth inhibitor	SRP003328n	SequoiaResearchProducts	10
F2	1	FIMM003762-001	Nelarabine	Nucleoside analog, DNA, RNA synth inhibitor	SRP003328n	SequoiaResearchProducts	1
G2	1	FIMM003724-001	Decitabine	Nucleoside analog DNA methyl transferase inhibitor	S1200	Selleck	10000
H2	1	FIMM003724-001	Decitabine	Nucleoside analog DNA methyl transferase inhibitor	S1200	Selleck	1000
I2	1	FIMM003724-001	Decitabine	Nucleoside analog DNA methyl transferase inhibitor	S1200	Selleck	100
J2	1	FIMM003724-001	Decitabine	Nucleoside analog DNA methyl transferase inhibitor	S1200	Selleck	10
K2	1	FIMM003724-001	Decitabine	Nucleoside analog DNA methyl transferase inhibitor	S1200	Selleck	1
L2	1	FIMM003790-001	Olaparib	PARP inhibitor	O-9201	LC Laboratories	1
M2	1	FIMM003790-001	Olaparib	PARP inhibitor	O-9201	LC Laboratories	10
N2	1	FIMM003790-001	Olaparib	PARP inhibitor	O-9201	LC Laboratories	100
O2	1	FIMM003790-001	Olaparib	PARP inhibitor	O-9201	LC Laboratories	1000
P2	1	FIMM003790-001	Olaparib	PARP inhibitor	O-9201	LC Laboratories	10000
A3	1	FIMM003787-001	Vorinostat	HDAC inhibitor	V-8477	LC Laboratories	10000
B3	1	FIMM003787-001	Vorinostat	HDAC inhibitor	V-8477	LC Laboratories	1000
C3	1	FIMM003787-001	Vorinostat	HDAC inhibitor	V-8477	LC Laboratories	100
D3	1	FIMM003787-001	Vorinostat	HDAC inhibitor	V-8477	LC Laboratories	10
E3	1	FIMM003787-001	Vorinostat	HDAC inhibitor	V-8477	LC Laboratories	1
F3	1	FIMM000360-003	Aminoglutethimide	Anti-steroid, aromatase inhibitor	A9657	Sigma-Aldrich	10000
G3	1	FIMM000360-003	Aminoglutethimide	Anti-steroid, aromatase inhibitor	A9657	Sigma-Aldrich	1000
H3	1	FIMM000360-003	Aminoglutethimide	Anti-steroid, aromatase inhibitor	A9657	Sigma-Aldrich	100
I3	1	FIMM000360-003	Aminoglutethimide	Anti-steroid, aromatase inhibitor	A9657	Sigma-Aldrich	10
J3	1	FIMM000360-003	Aminoglutethimide	Anti-steroid, aromatase inhibitor	A9657	Sigma-Aldrich	1
K3	1	FIMM000296-002	Bexarotene	Antineoplastic agent; retinoid specifically selective for retinoid X receptors	sc-217753	Santa Cruz Biotechnology	1
L3	1	FIMM000296-002	Bexarotene	Antineoplastic agent; retinoid specifically selective for retinoid X receptors	sc-217753	Santa Cruz Biotechnology	10
M3	1	FIMM000296-002	Bexarotene	Antineoplastic agent; retinoid specifically selective for retinoid X receptors	sc-217753	Santa Cruz Biotechnology	100
N3	1	FIMM000296-002	Bexarotene	Antineoplastic agent; retinoid specifically selective for retinoid X receptors	sc-217753	Santa Cruz Biotechnology	1000
O3	1	FIMM000296-002	Bexarotene	Antineoplastic agent; retinoid specifically selective for retinoid X receptors	sc-217753	Santa Cruz Biotechnology	10000
P3	1		DMSO				0
A4	1	FIMM000304-003	Bicalutamide	Nonsteriodal antiandrogen	CT-BIC	ChemieTek	10000
B4	1	FIMM000304-003	Bicalutamide	Nonsteriodal antiandrogen	CT-BIC	ChemieTek	1000
C4	1	FIMM000304-003	Bicalutamide	Nonsteriodal antiandrogen	CT-BIC	ChemieTek	100
D4	1	FIMM000304-003	Bicalutamide	Nonsteriodal antiandrogen	CT-BIC	ChemieTek	10
E4	1	FIMM000304-003	Bicalutamide	Nonsteriodal antiandrogen	CT-BIC	ChemieTek	1
F4	1	FIMM100368-001	Capecitabine	5-FU prodrug	C-2799	LC Laboratories	10000
G4	1	FIMM100368-001	Capecitabine	5-FU prodrug	C-2799	LC Laboratories	1000
H4	1	FIMM100368-001	Capecitabine	5-FU prodrug	C-2799	LC Laboratories	100
I4	1	FIMM100368-001	Capecitabine	5-FU prodrug	C-2799	LC Laboratories	10
J4	1	FIMM100368-001	Capecitabine	5-FU prodrug	C-2799	LC Laboratories	1
K4	1	FIMM000484-002	Methylprednisolone	Glucocorticoid, immunomodulatory agent	sc-205749	Santa Cruz Biotechnology	1
L4	1	FIMM000484-002	Methylprednisolone	Glucocorticoid, immunomodulatory agent	sc-205749	Santa Cruz Biotechnology	10
M4	1		BzCl				0
N4	1	FIMM000484-002	Methylprednisolone	Glucocorticoid, immunomodulatory agent	sc-205749	Santa Cruz Biotechnology	100
O4	1	FIMM000484-002	Methylprednisolone	Glucocorticoid, immunomodulatory agent	sc-205749	Santa Cruz Biotechnology	1000
P4	1	FIMM000484-002	Methylprednisolone	Glucocorticoid, immunomodulatory agent	sc-205749	Santa Cruz Biotechnology	10000
A5	1	FIMM000519-002	Prednisolone	Glucocorticoid, immunomodulatory agent	sc-205815	Santa Cruz Biotechnology	10000
B5	1	FIMM000519-002	Prednisolone	Glucocorticoid, immunomodulatory agent	sc-205815	Santa Cruz Biotechnology	1000
C5	1	FIMM000519-002	Prednisolone	Glucocorticoid, immunomodulatory agent	sc-205815	Santa Cruz Biotechnology	100
D5	1		DMSO				0
E5	1	FIMM000519-002	Prednisolone	Glucocorticoid, immunomodulatory agent	sc-205815	Santa Cruz Biotechnology	10
F5	1	FIMM000519-002	Prednisolone	Glucocorticoid, immunomodulatory agent	sc-205815	Santa Cruz Biotechnology	1
G5	1	FIMM000227-002	Dexamethasone	Glucocorticoid, immunomodulatory agent	S1322	Selleck	10000
H5	1	FIMM000227-002	Dexamethasone	Glucocorticoid, immunomodulatory agent	S1322	Selleck	1000
I5	1	FIMM000227-002	Dexamethasone	Glucocorticoid, immunomodulatory agent	S1322	Selleck	100
J5	1	FIMM000227-002	Dexamethasone	Glucocorticoid, immunomodulatory agent	S1322	Selleck	10
K5	1	FIMM000227-002	Dexamethasone	Glucocorticoid, immunomodulatory agent	S1322	Selleck	1
L5	1	FIMM001244-002	Tacrolimus	Binds FKBP12, causes inhibition of calcineurin	3631	Tocris Biosciences	1
M5	1	FIMM001244-002	Tacrolimus	Binds FKBP12, causes inhibition of calcineurin	3631	Tocris Biosciences	10
N5	1	FIMM001244-002	Tacrolimus	Binds FKBP12, causes inhibition of calcineurin	3631	Tocris Biosciences	100
O5	1	FIMM001244-002	Tacrolimus	Binds FKBP12, causes inhibition of calcineurin	3631	Tocris Biosciences	1000
P5	1	FIMM001244-002	Tacrolimus	Binds FKBP12, causes inhibition of calcineurin	3631	Tocris Biosciences	10000
A6	1	FIMM003755-001	Everolimus	binds FKBP12, causes inhibition of mTORC1	E-4040	LC Laboratories	100
B6	1	FIMM003755-001	Everolimus	binds FKBP12, causes inhibition of mTORC1	E-4040	LC Laboratories	10
C6	1	FIMM003755-001	Everolimus	binds FKBP12, causes inhibition of mTORC1	E-4040	LC Laboratories	1
D6	1	FIMM003755-001	Everolimus	binds FKBP12, causes inhibition of mTORC1	E-4040	LC Laboratories	0.1
E6	1	FIMM003755-001	Everolimus	binds FKBP12, causes inhibition of mTORC1	E-4040	LC Laboratories	0.01
F6	1	FIMM023795-004	Sirolimus	binds FKBP12, causes inhibition of mTORC1	R-5000	LC Laboratories	100
G6	1		BzCl				0
H6	1	FIMM023795-004	Sirolimus	binds FKBP12, causes inhibition of mTORC1	R-5000	LC Laboratories	10
I6	1	FIMM023795-004	Sirolimus	binds FKBP12, causes inhibition of mTORC1	R-5000	LC Laboratories	1
J6	1	FIMM023795-004	Sirolimus	binds FKBP12, causes inhibition of mTORC1	R-5000	LC Laboratories	0.1
K6	1	FIMM023795-004	Sirolimus	binds FKBP12, causes inhibition of mTORC1	R-5000	LC Laboratories	0.01
L6	1	FIMM003736-002	Rucaparib	PARP inhibitor	S1098	Selleck	1
M6	1	FIMM003736-002	Rucaparib	PARP inhibitor	S1098	Selleck	10
N6	1	FIMM003736-002	Rucaparib	PARP inhibitor	S1098	Selleck	100
O6	1	FIMM003736-002	Rucaparib	PARP inhibitor	S1098	Selleck	1000
P6	1	FIMM003736-002	Rucaparib	PARP inhibitor	S1098	Selleck	10000
A7	1	FIMM100346-001	Carfilzomib	Proteasome inhibitor (20S subunit)	CT-CARF	ChemieTek	1000
B7	1	FIMM100346-001	Carfilzomib	Proteasome inhibitor (20S subunit)	CT-CARF	ChemieTek	100
C7	1	FIMM100346-001	Carfilzomib	Proteasome inhibitor (20S subunit)	CT-CARF	ChemieTek	10
D7	1	FIMM100346-001	Carfilzomib	Proteasome inhibitor (20S subunit)	CT-CARF	ChemieTek	1
E7	1	FIMM100346-001	Carfilzomib	Proteasome inhibitor (20S subunit)	CT-CARF	ChemieTek	0.1
F7	1	FIMM133797-002	Pomalidomide	Immunomodulatory agent, anti-angiogenic	P0018	Sigma-Aldrich	10000
G7	1	FIMM133797-002	Pomalidomide	Immunomodulatory agent, anti-angiogenic	P0018	Sigma-Aldrich	1000
H7	1	FIMM133797-002	Pomalidomide	Immunomodulatory agent, anti-angiogenic	P0018	Sigma-Aldrich	100
I7	1	FIMM133797-002	Pomalidomide	Immunomodulatory agent, anti-angiogenic	P0018	Sigma-Aldrich	10
J7	1	FIMM133797-002	Pomalidomide	Immunomodulatory agent, anti-angiogenic	P0018	Sigma-Aldrich	1
K7	1	FIMM000337-003	Vincristine	Mitotic inhibitor. Vinca alkaloid microtubule depolymerizer	S1241	Selleck	0.1
L7	1	FIMM000337-003	Vincristine	Mitotic inhibitor. Vinca alkaloid microtubule depolymerizer	S1241	Selleck	1
M7	1	FIMM000337-003	Vincristine	Mitotic inhibitor. Vinca alkaloid microtubule depolymerizer	S1241	Selleck	10
N7	1		DMSO				0
O7	1	FIMM000337-003	Vincristine	Mitotic inhibitor. Vinca alkaloid microtubule depolymerizer	S1241	Selleck	100
P7	1	FIMM000337-003	Vincristine	Mitotic inhibitor. Vinca alkaloid microtubule depolymerizer	S1241	Selleck	1000
A8	1	FIMM000287-003	Bortezomib	Proteasome inhibitor (26S subunit)	CT-BZ001	ChemieTek	1000
B8	1	FIMM000287-003	Bortezomib	Proteasome inhibitor (26S subunit)	CT-BZ001	ChemieTek	100
C8	1	FIMM000287-003	Bortezomib	Proteasome inhibitor (26S subunit)	CT-BZ001	ChemieTek	10
D8	1	FIMM000287-003	Bortezomib	Proteasome inhibitor (26S subunit)	CT-BZ001	ChemieTek	1
E8	1	FIMM000287-003	Bortezomib	Proteasome inhibitor (26S subunit)	CT-BZ001	ChemieTek	0.1
F8	1	FIMM003745-002	Bimatoprost	Prostaglandin analog	S1407	Selleck	5500
G8	1	FIMM003745-002	Bimatoprost	Prostaglandin analog	S1407	Selleck	550
H8	1	FIMM003745-002	Bimatoprost	Prostaglandin analog	S1407	Selleck	55
I8	1		DMSO				0
J8	1	FIMM003745-002	Bimatoprost	Prostaglandin analog	S1407	Selleck	5.5
K8	1	FIMM003745-002	Bimatoprost	Prostaglandin analog	S1407	Selleck	0.55000000000000004
L8	1	FIMM023831-003	Bleomycin	Glycopeptide antibiotic; causes DNA breaks	S1214	Selleck	1
M8	1	FIMM023831-003	Bleomycin	Glycopeptide antibiotic; causes DNA breaks	S1214	Selleck	10
N8	1	FIMM023831-003	Bleomycin	Glycopeptide antibiotic; causes DNA breaks	S1214	Selleck	100
O8	1	FIMM023831-003	Bleomycin	Glycopeptide antibiotic; causes DNA breaks	S1214	Selleck	1000
P8	1	FIMM023831-003	Bleomycin	Glycopeptide antibiotic; causes DNA breaks	S1214	Selleck	10000
A9	1	FIMM000239-003	Auranofin	Antirheumatic agent	A6733	Sigma-Aldrich	2500
B9	1		DMSO				0
C9	1	FIMM000239-003	Auranofin	Antirheumatic agent	A6733	Sigma-Aldrich	250
D9	1	FIMM000239-003	Auranofin	Antirheumatic agent	A6733	Sigma-Aldrich	25
E9	1	FIMM000239-003	Auranofin	Antirheumatic agent	A6733	Sigma-Aldrich	2.5
F9	1	FIMM000239-003	Auranofin	Antirheumatic agent	A6733	Sigma-Aldrich	0.25
G9	1	FIMM000264-008	Plicamycin	RNA synthesis inhibitor	sc-200909-7	Santa Cruz Biotechnology	10000
H9	1	FIMM000264-008	Plicamycin	RNA synthesis inhibitor	sc-200909-7	Santa Cruz Biotechnology	1000
I9	1	FIMM000264-008	Plicamycin	RNA synthesis inhibitor	sc-200909-7	Santa Cruz Biotechnology	100
J9	1	FIMM000264-008	Plicamycin	RNA synthesis inhibitor	sc-200909-7	Santa Cruz Biotechnology	10
K9	1	FIMM000264-008	Plicamycin	RNA synthesis inhibitor	sc-200909-7	Santa Cruz Biotechnology	1
L9	1	FIMM003782-001	Lenalidomide	Immunomodulatory	L-5499	LC Laboratories	10
M9	1	FIMM003782-001	Lenalidomide	Immunomodulatory	L-5499	LC Laboratories	100
N9	1	FIMM003782-001	Lenalidomide	Immunomodulatory	L-5499	LC Laboratories	1000
O9	1	FIMM003782-001	Lenalidomide	Immunomodulatory	L-5499	LC Laboratories	10000
P9	1	FIMM003782-001	Lenalidomide	Immunomodulatory	L-5499	LC Laboratories	100000
A10	1	FIMM000344-003	Vinorelbine	Mitotic inhibitor. Vinca alkaloid microtubule depolymerizer	S4269	Selleck	10000
B10	1	FIMM000344-003	Vinorelbine	Mitotic inhibitor. Vinca alkaloid microtubule depolymerizer	S4269	Selleck	1000
C10	1	FIMM000344-003	Vinorelbine	Mitotic inhibitor. Vinca alkaloid microtubule depolymerizer	S4269	Selleck	100
D10	1	FIMM000344-003	Vinorelbine	Mitotic inhibitor. Vinca alkaloid microtubule depolymerizer	S4269	Selleck	10
E10	1	FIMM000344-003	Vinorelbine	Mitotic inhibitor. Vinca alkaloid microtubule depolymerizer	S4269	Selleck	1
F10	1		BzCl				0
G10	1	FIMM003786-001	Temsirolimus	binds FKBP12, causes inhibition of mTORC1	T-8040	LC Laboratories	100
H10	1	FIMM003786-001	Temsirolimus	binds FKBP12, causes inhibition of mTORC1	T-8040	LC Laboratories	10
I10	1	FIMM003786-001	Temsirolimus	binds FKBP12, causes inhibition of mTORC1	T-8040	LC Laboratories	1
J10	1	FIMM003786-001	Temsirolimus	binds FKBP12, causes inhibition of mTORC1	T-8040	LC Laboratories	0.1
K10	1	FIMM003786-001	Temsirolimus	binds FKBP12, causes inhibition of mTORC1	T-8040	LC Laboratories	0.01
L10	1	FIMM000560-005	Temozolomide	Alkylating agent	S1237	Selleck	10
M10	1	FIMM000560-005	Temozolomide	Alkylating agent	S1237	Selleck	100
N10	1	FIMM000560-005	Temozolomide	Alkylating agent	S1237	Selleck	1000
O10	1	FIMM000560-005	Temozolomide	Alkylating agent	S1237	Selleck	10000
P10	1	FIMM000560-005	Temozolomide	Alkylating agent	S1237	Selleck	100000
A11	1	FIMM136403-001	Ixazomib	20S proteasome inhibitor	S2180	Selleck	1000
B11	1	FIMM136403-001	Ixazomib	20S proteasome inhibitor	S2180	Selleck	100
C11	1	FIMM136403-001	Ixazomib	20S proteasome inhibitor	S2180	Selleck	10
D11	1	FIMM136403-001	Ixazomib	20S proteasome inhibitor	S2180	Selleck	1
E11	1	FIMM136403-001	Ixazomib	20S proteasome inhibitor	S2180	Selleck	0.1
F11	1	FIMM136466-001	Amsacrine	DNA intercalation, Topo II inhibitor	sc-214540	Santa Cruz Biotechnology	10000
G11	1	FIMM136466-001	Amsacrine	DNA intercalation, Topo II inhibitor	sc-214540	Santa Cruz Biotechnology	1000
H11	1	FIMM136466-001	Amsacrine	DNA intercalation, Topo II inhibitor	sc-214540	Santa Cruz Biotechnology	100
I11	1	FIMM136466-001	Amsacrine	DNA intercalation, Topo II inhibitor	sc-214540	Santa Cruz Biotechnology	10
J11	1	FIMM136466-001	Amsacrine	DNA intercalation, Topo II inhibitor	sc-214540	Santa Cruz Biotechnology	1
K11	1	FIMM002374-001	SN-38	Active metabolite of irinotecan. Topoisomerase I inhibitor	CT-SN38	ChemieTek	1
L11	1	FIMM002374-001	SN-38	Active metabolite of irinotecan. Topoisomerase I inhibitor	CT-SN38	ChemieTek	10
M11	1	FIMM002374-001	SN-38	Active metabolite of irinotecan. Topoisomerase I inhibitor	CT-SN38	ChemieTek	100
N11	1		BzCl				0
O11	1	FIMM002374-001	SN-38	Active metabolite of irinotecan. Topoisomerase I inhibitor	CT-SN38	ChemieTek	1000
P11	1	FIMM002374-001	SN-38	Active metabolite of irinotecan. Topoisomerase I inhibitor	CT-SN38	ChemieTek	10000
A12	1	FIMM003635-002	Raltitrexed	DHFR/GARFT/thymidylate synthase inhibitor	HY-10821	Medchem Express	1000
B12	1	FIMM003635-002	Raltitrexed	DHFR/GARFT/thymidylate synthase inhibitor	HY-10821	Medchem Express	100
C12	1		DMSO				0
D12	1	FIMM003635-002	Raltitrexed	DHFR/GARFT/thymidylate synthase inhibitor	HY-10821	Medchem Express	10
E12	1	FIMM003635-002	Raltitrexed	DHFR/GARFT/thymidylate synthase inhibitor	HY-10821	Medchem Express	1
F12	1	FIMM003635-002	Raltitrexed	DHFR/GARFT/thymidylate synthase inhibitor	HY-10821	Medchem Express	0.1
G12	1	FIMM136469-001	Cabazitaxel	Taxane microtubule stabilizer, antimitotic	HY-15459	Medchem Express	1000
H12	1	FIMM136469-001	Cabazitaxel	Taxane microtubule stabilizer, antimitotic	HY-15459	Medchem Express	100
I12	1	FIMM136469-001	Cabazitaxel	Taxane microtubule stabilizer, antimitotic	HY-15459	Medchem Express	10
J12	1	FIMM136469-001	Cabazitaxel	Taxane microtubule stabilizer, antimitotic	HY-15459	Medchem Express	1
K12	1	FIMM136469-001	Cabazitaxel	Taxane microtubule stabilizer, antimitotic	HY-15459	Medchem Express	0.1
L12	1	FIMM136480-001	Romidepsin	HDAC inhibitor	HY-15149	Medchem Express	0.1
M12	1	FIMM136480-001	Romidepsin	HDAC inhibitor	HY-15149	Medchem Express	1
N12	1	FIMM136480-001	Romidepsin	HDAC inhibitor	HY-15149	Medchem Express	10
O12	1	FIMM136480-001	Romidepsin	HDAC inhibitor	HY-15149	Medchem Express	100
P12	1	FIMM136480-001	Romidepsin	HDAC inhibitor	HY-15149	Medchem Express	1000
A13	1	FIMM023821-003	Ixabepilone	Mitotic inhibitor. Epothilone microtubule stabilizer.	HY-10222	Medchem Express	1000
B13	1	FIMM023821-003	Ixabepilone	Mitotic inhibitor. Epothilone microtubule stabilizer.	HY-10222	Medchem Express	100
C13	1	FIMM023821-003	Ixabepilone	Mitotic inhibitor. Epothilone microtubule stabilizer.	HY-10222	Medchem Express	10
D13	1	FIMM023821-003	Ixabepilone	Mitotic inhibitor. Epothilone microtubule stabilizer.	HY-10222	Medchem Express	1
E13	1	FIMM023821-003	Ixabepilone	Mitotic inhibitor. Epothilone microtubule stabilizer.	HY-10222	Medchem Express	0.1
F13	1	FIMM000370-004	Vinblastine	Mitotic inhibitor. Vinca alkaloid microtubule depolymerizer	HY-13780	Medchem Express	1000
G13	1	FIMM000370-004	Vinblastine	Mitotic inhibitor. Vinca alkaloid microtubule depolymerizer	HY-13780	Medchem Express	100
H13	1	FIMM000370-004	Vinblastine	Mitotic inhibitor. Vinca alkaloid microtubule depolymerizer	HY-13780	Medchem Express	10
I13	1	FIMM000370-004	Vinblastine	Mitotic inhibitor. Vinca alkaloid microtubule depolymerizer	HY-13780	Medchem Express	1
J13	1	FIMM000370-004	Vinblastine	Mitotic inhibitor. Vinca alkaloid microtubule depolymerizer	HY-13780	Medchem Express	0.1
K13	1	FIMM023800-003	Dactinomycin	RNA and DNA synthesis inhibitor	HY-17559	Medchem Express	0.1
L13	1	FIMM023800-003	Dactinomycin	RNA and DNA synthesis inhibitor	HY-17559	Medchem Express	1
M13	1	FIMM023800-003	Dactinomycin	RNA and DNA synthesis inhibitor	HY-17559	Medchem Express	10
N13	1	FIMM023800-003	Dactinomycin	RNA and DNA synthesis inhibitor	HY-17559	Medchem Express	100
O13	1		DMSO				0
P13	1	FIMM023800-003	Dactinomycin	RNA and DNA synthesis inhibitor	HY-17559	Medchem Express	1000
A14	1	FIMM000262-005	Raloxifene	Selective estrogen receptor modulator	HY-13738A	Medchem Express	10000
B14	1	FIMM000262-005	Raloxifene	Selective estrogen receptor modulator	HY-13738A	Medchem Express	1000
C14	1	FIMM000262-005	Raloxifene	Selective estrogen receptor modulator	HY-13738A	Medchem Express	100
D14	1	FIMM000262-005	Raloxifene	Selective estrogen receptor modulator	HY-13738A	Medchem Express	10
E14	1	FIMM000262-005	Raloxifene	Selective estrogen receptor modulator	HY-13738A	Medchem Express	1
F14	1	FIMM000303-005	Anastrozole	Aromatase inhibitor	HY-14274	Medchem Express	10000
G14	1	FIMM000303-005	Anastrozole	Aromatase inhibitor	HY-14274	Medchem Express	1000
H14	1	FIMM000303-005	Anastrozole	Aromatase inhibitor	HY-14274	Medchem Express	100
I14	1	FIMM000303-005	Anastrozole	Aromatase inhibitor	HY-14274	Medchem Express	10
J14	1		BzCl				0
K14	1	FIMM000303-005	Anastrozole	Aromatase inhibitor	HY-14274	Medchem Express	1
L14	1	FIMM000556-006	Topotecan	Topoisomerase I inhibitor. Camptothecin analog	HY-13768A	Medchem Express	1
M14	1	FIMM000556-006	Topotecan	Topoisomerase I inhibitor. Camptothecin analog	HY-13768A	Medchem Express	10
N14	1	FIMM000556-006	Topotecan	Topoisomerase I inhibitor. Camptothecin analog	HY-13768A	Medchem Express	100
O14	1	FIMM000556-006	Topotecan	Topoisomerase I inhibitor. Camptothecin analog	HY-13768A	Medchem Express	1000
P14	1	FIMM000556-006	Topotecan	Topoisomerase I inhibitor. Camptothecin analog	HY-13768A	Medchem Express	10000
A15	1	FIMM023794-003	Pentostatin	Antimetabolite; Purine analog	HY-A0006	Medchem Express	10000
B15	1	FIMM023794-003	Pentostatin	Antimetabolite; Purine analog	HY-A0006	Medchem Express	1000
C15	1	FIMM023794-003	Pentostatin	Antimetabolite; Purine analog	HY-A0006	Medchem Express	100
D15	1	FIMM023794-003	Pentostatin	Antimetabolite; Purine analog	HY-A0006	Medchem Express	10
E15	1		DMSO				0
F15	1	FIMM023794-003	Pentostatin	Antimetabolite; Purine analog	HY-A0006	Medchem Express	1
G15	1	FIMM136549-001	Eribulin	Mitotic inhibitor, microtubule depolymerizer.	115457	Eisai Europe	1000
H15	1	FIMM136549-001	Eribulin	Mitotic inhibitor, microtubule depolymerizer.	115457	Eisai Europe	100
I15	1	FIMM136549-001	Eribulin	Mitotic inhibitor, microtubule depolymerizer.	115457	Eisai Europe	10
J15	1	FIMM136549-001	Eribulin	Mitotic inhibitor, microtubule depolymerizer.	115457	Eisai Europe	1
K15	1	FIMM136549-001	Eribulin	Mitotic inhibitor, microtubule depolymerizer.	115457	Eisai Europe	0.1
L15	1	FIMM023805-003	Mitomycin C	Antineoplastic anatibiotic; DNA crosslinker	HY-13316	Medchem Express	1
M15	1	FIMM023805-003	Mitomycin C	Antineoplastic anatibiotic; DNA crosslinker	HY-13316	Medchem Express	10
N15	1	FIMM023805-003	Mitomycin C	Antineoplastic anatibiotic; DNA crosslinker	HY-13316	Medchem Express	100
O15	1	FIMM023805-003	Mitomycin C	Antineoplastic anatibiotic; DNA crosslinker	HY-13316	Medchem Express	1000
P15	1	FIMM023805-003	Mitomycin C	Antineoplastic anatibiotic; DNA crosslinker	HY-13316	Medchem Express	10000
A16	1	FIMM001000-004	Mercaptopurine	Antimetabolite	HY-13677	Medchem Express	10000
B16	1		BzCl				0
C16	1	FIMM001000-004	Mercaptopurine	Antimetabolite	HY-13677	Medchem Express	1000
D16	1	FIMM001000-004	Mercaptopurine	Antimetabolite	HY-13677	Medchem Express	100
E16	1	FIMM001000-004	Mercaptopurine	Antimetabolite	HY-13677	Medchem Express	10
F16	1	FIMM001000-004	Mercaptopurine	Antimetabolite	HY-13677	Medchem Express	1
G16	1	FIMM000290-005	Letrozole	Aromatase inhibitor	HY-14248	Medchem Express	10000
H16	1	FIMM000290-005	Letrozole	Aromatase inhibitor	HY-14248	Medchem Express	1000
I16	1	FIMM000290-005	Letrozole	Aromatase inhibitor	HY-14248	Medchem Express	100
J16	1	FIMM000290-005	Letrozole	Aromatase inhibitor	HY-14248	Medchem Express	10
K16	1	FIMM000290-005	Letrozole	Aromatase inhibitor	HY-14248	Medchem Express	1
L16	1	FIMM000406-004	Cytarabine	Antimetabolite, interferes with DNA synthesis	HY-13605	Medchem Express	1
M16	1	FIMM000406-004	Cytarabine	Antimetabolite, interferes with DNA synthesis	HY-13605	Medchem Express	10
N16	1	FIMM000406-004	Cytarabine	Antimetabolite, interferes with DNA synthesis	HY-13605	Medchem Express	100
O16	1	FIMM000406-004	Cytarabine	Antimetabolite, interferes with DNA synthesis	HY-13605	Medchem Express	1000
P16	1	FIMM000406-004	Cytarabine	Antimetabolite, interferes with DNA synthesis	HY-13605	Medchem Express	10000
A17	1	FIMM000822-004	Mitotane	Antineoplastic agent	HY-13690	Medchem Express	10000
B17	1	FIMM000822-004	Mitotane	Antineoplastic agent	HY-13690	Medchem Express	1000
C17	1	FIMM000822-004	Mitotane	Antineoplastic agent	HY-13690	Medchem Express	100
D17	1	FIMM000822-004	Mitotane	Antineoplastic agent	HY-13690	Medchem Express	10
E17	1	FIMM000822-004	Mitotane	Antineoplastic agent	HY-13690	Medchem Express	1
F17	1	FIMM023804-003	Cladribine	Antimetabolite; Purine analog	HY-13599	Medchem Express	1000
G17	1	FIMM023804-003	Cladribine	Antimetabolite; Purine analog	HY-13599	Medchem Express	100
H17	1	FIMM023804-003	Cladribine	Antimetabolite; Purine analog	HY-13599	Medchem Express	10
I17	1	FIMM023804-003	Cladribine	Antimetabolite; Purine analog	HY-13599	Medchem Express	1
J17	1	FIMM023804-003	Cladribine	Antimetabolite; Purine analog	HY-13599	Medchem Express	0.1
K17	1	FIMM023798-003	Gemcitabine	Antimetabolite; Nucleoside analog	HY-B0003	Medchem Express	0.1
L17	1		DMSO				0
M17	1	FIMM023798-003	Gemcitabine	Antimetabolite; Nucleoside analog	HY-B0003	Medchem Express	1
N17	1	FIMM023798-003	Gemcitabine	Antimetabolite; Nucleoside analog	HY-B0003	Medchem Express	10
O17	1	FIMM023798-003	Gemcitabine	Antimetabolite; Nucleoside analog	HY-B0003	Medchem Express	100
P17	1	FIMM023798-003	Gemcitabine	Antimetabolite; Nucleoside analog	HY-B0003	Medchem Express	1000
A18	1	FIMM000491-004	Paclitaxel	Mitotic inhibitor, taxane microtubule stabilizer	HY-B0015	Medchem Express	1000
B18	1	FIMM000491-004	Paclitaxel	Mitotic inhibitor, taxane microtubule stabilizer	HY-B0015	Medchem Express	100
C18	1	FIMM000491-004	Paclitaxel	Mitotic inhibitor, taxane microtubule stabilizer	HY-B0015	Medchem Express	10
D18	1	FIMM000491-004	Paclitaxel	Mitotic inhibitor, taxane microtubule stabilizer	HY-B0015	Medchem Express	1
E18	1	FIMM000491-004	Paclitaxel	Mitotic inhibitor, taxane microtubule stabilizer	HY-B0015	Medchem Express	0.1
F18	1	FIMM023797-004	Floxuridine	Antimetabolite; Analog of 5-fluorouracil	HY-B0097	Medchem Express	10000
G18	1	FIMM023797-004	Floxuridine	Antimetabolite; Analog of 5-fluorouracil	HY-B0097	Medchem Express	1000
H18	1	FIMM023797-004	Floxuridine	Antimetabolite; Analog of 5-fluorouracil	HY-B0097	Medchem Express	100
I18	1	FIMM023797-004	Floxuridine	Antimetabolite; Analog of 5-fluorouracil	HY-B0097	Medchem Express	10
J18	1	FIMM023797-004	Floxuridine	Antimetabolite; Analog of 5-fluorouracil	HY-B0097	Medchem Express	1
K18	1	FIMM023825-004	Azacitidine	Nucleoside analog DNA methyl transferase inhibitor	HY-10586	Medchem Express	1
L18	1	FIMM023825-004	Azacitidine	Nucleoside analog DNA methyl transferase inhibitor	HY-10586	Medchem Express	10
M18	1	FIMM023825-004	Azacitidine	Nucleoside analog DNA methyl transferase inhibitor	HY-10586	Medchem Express	100
N18	1	FIMM023825-004	Azacitidine	Nucleoside analog DNA methyl transferase inhibitor	HY-10586	Medchem Express	1000
O18	1		BzCl				0
P18	1	FIMM023825-004	Azacitidine	Nucleoside analog DNA methyl transferase inhibitor	HY-10586	Medchem Express	10000
A19	1	FIMM000390-005	Thalidomide	Immunosuppresant	HY-14658	Medchem Express	10000
B19	1	FIMM000390-005	Thalidomide	Immunosuppresant	HY-14658	Medchem Express	1000
C19	1	FIMM000390-005	Thalidomide	Immunosuppresant	HY-14658	Medchem Express	100
D19	1	FIMM000390-005	Thalidomide	Immunosuppresant	HY-14658	Medchem Express	10
E19	1	FIMM000390-005	Thalidomide	Immunosuppresant	HY-14658	Medchem Express	1
F19	1	FIMM001062-004	Thioguanine	Antimetabolite; Purine analog	HY-13765	Medchem Express	10000
G19	1	FIMM001062-004	Thioguanine	Antimetabolite; Purine analog	HY-13765	Medchem Express	1000
H19	1		DMSO				0
I19	1	FIMM001062-004	Thioguanine	Antimetabolite; Purine analog	HY-13765	Medchem Express	100
J19	1	FIMM001062-004	Thioguanine	Antimetabolite; Purine analog	HY-13765	Medchem Express	10
K19	1	FIMM001062-004	Thioguanine	Antimetabolite; Purine analog	HY-13765	Medchem Express	1
L19	1	FIMM000249-005	Tretinoin	Retinoic acid receptor agonist	HY-14649	Medchem Express	1
M19	1	FIMM000249-005	Tretinoin	Retinoic acid receptor agonist	HY-14649	Medchem Express	10
N19	1	FIMM000249-005	Tretinoin	Retinoic acid receptor agonist	HY-14649	Medchem Express	100
O19	1	FIMM000249-005	Tretinoin	Retinoic acid receptor agonist	HY-14649	Medchem Express	1000
P19	1	FIMM000249-005	Tretinoin	Retinoic acid receptor agonist	HY-14649	Medchem Express	10000
A20	1	FIMM000833-004	Allopurinol	Xanthine oxidase inhibitor	HY-B0219	Medchem Express	10000
B20	1	FIMM000833-004	Allopurinol	Xanthine oxidase inhibitor	HY-B0219	Medchem Express	1000
C20	1		DMSO				0
D20	1	FIMM000833-004	Allopurinol	Xanthine oxidase inhibitor	HY-B0219	Medchem Express	100
E20	1	FIMM000833-004	Allopurinol	Xanthine oxidase inhibitor	HY-B0219	Medchem Express	10
F20	1	FIMM000833-004	Allopurinol	Xanthine oxidase inhibitor	HY-B0219	Medchem Express	1
G20	1	FIMM001355-003	Epirubicin	Topoisomerase II inhibitor	HY-13624A	Medchem Express	1000
H20	1	FIMM001355-003	Epirubicin	Topoisomerase II inhibitor	HY-13624A	Medchem Express	100
I20	1	FIMM001355-003	Epirubicin	Topoisomerase II inhibitor	HY-13624A	Medchem Express	10
J20	1	FIMM001355-003	Epirubicin	Topoisomerase II inhibitor	HY-13624A	Medchem Express	1
K20	1	FIMM001355-003	Epirubicin	Topoisomerase II inhibitor	HY-13624A	Medchem Express	0.1
L20	1	FIMM136590-001	Vinflunine	Mitotic inhibitor. Vinca alkaloid microtubule depolymerizer	HY-B0628A	Medchem Express	0.1
M20	1	FIMM136590-001	Vinflunine	Mitotic inhibitor. Vinca alkaloid microtubule depolymerizer	HY-B0628A	Medchem Express	1
N20	1	FIMM136590-001	Vinflunine	Mitotic inhibitor. Vinca alkaloid microtubule depolymerizer	HY-B0628A	Medchem Express	10
O20	1	FIMM136590-001	Vinflunine	Mitotic inhibitor. Vinca alkaloid microtubule depolymerizer	HY-B0628A	Medchem Express	100
P20	1	FIMM136590-001	Vinflunine	Mitotic inhibitor. Vinca alkaloid microtubule depolymerizer	HY-B0628A	Medchem Express	1000
A21	1	FIMM136564-001	Trifluridine	Antimetabolite; Nucleoside analog	HY-A0061	Medchem Express	10000
B21	1	FIMM136564-001	Trifluridine	Antimetabolite; Nucleoside analog	HY-A0061	Medchem Express	1000
C21	1	FIMM136564-001	Trifluridine	Antimetabolite; Nucleoside analog	HY-A0061	Medchem Express	100
D21	1	FIMM136564-001	Trifluridine	Antimetabolite; Nucleoside analog	HY-A0061	Medchem Express	10
E21	1	FIMM136564-001	Trifluridine	Antimetabolite; Nucleoside analog	HY-A0061	Medchem Express	1
F21	1	FIMM136553-001	Pirfenidone	Antifibrotic and anti-inflammatory	CT-PIRF	ChemieTek	10000
G21	1	FIMM136553-001	Pirfenidone	Antifibrotic and anti-inflammatory	CT-PIRF	ChemieTek	1000
H21	1	FIMM136553-001	Pirfenidone	Antifibrotic and anti-inflammatory	CT-PIRF	ChemieTek	100
I21	1	FIMM136553-001	Pirfenidone	Antifibrotic and anti-inflammatory	CT-PIRF	ChemieTek	10
J21	1	FIMM136553-001	Pirfenidone	Antifibrotic and anti-inflammatory	CT-PIRF	ChemieTek	1
K21	1		BzCl				0
L21	1	FIMM136573-001	Acitretin	Retinoid receptor agonist	HY-B0107	Medchem Express	1
M21	1	FIMM136573-001	Acitretin	Retinoid receptor agonist	HY-B0107	Medchem Express	10
N21	1	FIMM136573-001	Acitretin	Retinoid receptor agonist	HY-B0107	Medchem Express	100
O21	1	FIMM136573-001	Acitretin	Retinoid receptor agonist	HY-B0107	Medchem Express	1000
P21	1	FIMM136573-001	Acitretin	Retinoid receptor agonist	HY-B0107	Medchem Express	10000
A22	1	FIMM000983-003	Hydroxyurea	Antineoplastic agent	H8627	Sigma-Aldrich	1000000
B22	1	FIMM000983-003	Hydroxyurea	Antineoplastic agent	H8627	Sigma-Aldrich	100000
C22	1	FIMM000983-003	Hydroxyurea	Antineoplastic agent	H8627	Sigma-Aldrich	10000
D22	1	FIMM000983-003	Hydroxyurea	Antineoplastic agent	H8627	Sigma-Aldrich	1000
E22	1	FIMM000983-003	Hydroxyurea	Antineoplastic agent	H8627	Sigma-Aldrich	100
F22	1	FIMM000257-002	Goserelin	Gonadotropin releasing hormone superagonist	HY-13673A	Medchem Express	10000
G22	1	FIMM000257-002	Goserelin	Gonadotropin releasing hormone superagonist	HY-13673A	Medchem Express	1000
H22	1	FIMM000257-002	Goserelin	Gonadotropin releasing hormone superagonist	HY-13673A	Medchem Express	100
I22	1	FIMM000257-002	Goserelin	Gonadotropin releasing hormone superagonist	HY-13673A	Medchem Express	10
J22	1	FIMM000257-002	Goserelin	Gonadotropin releasing hormone superagonist	HY-13673A	Medchem Express	1
K22	1	FIMM000464-004	Imiquimod	Immunomodulatory agent, TLR7 agonist	HY-B0180	Medchem Express	0.25
L22	1	FIMM000464-004	Imiquimod	Immunomodulatory agent, TLR7 agonist	HY-B0180	Medchem Express	2.5
M22	1	FIMM000464-004	Imiquimod	Immunomodulatory agent, TLR7 agonist	HY-B0180	Medchem Express	25
N22	1	FIMM000464-004	Imiquimod	Immunomodulatory agent, TLR7 agonist	HY-B0180	Medchem Express	250
O22	1	FIMM000464-004	Imiquimod	Immunomodulatory agent, TLR7 agonist	HY-B0180	Medchem Express	2500
P22	1		DMSO				0
A23	1		BzCl				0
B23	1	FIMM000321-003	Clofarabine	Antimetabolite; Purine analog	2600	Tocris Biosciences	10000
C23	1	FIMM000321-003	Clofarabine	Antimetabolite; Purine analog	2600	Tocris Biosciences	1000
D23	1	FIMM000321-003	Clofarabine	Antimetabolite; Purine analog	2600	Tocris Biosciences	100
E23	1	FIMM000321-003	Clofarabine	Antimetabolite; Purine analog	2600	Tocris Biosciences	10
F23	1	FIMM000321-003	Clofarabine	Antimetabolite; Purine analog	2600	Tocris Biosciences	1
G23	1	FIMM000439-004	Fluorouracil	Antimetabolite	HY-90006	Medchem Express	10000
H23	1	FIMM000439-004	Fluorouracil	Antimetabolite	HY-90006	Medchem Express	1000
I23	1	FIMM000439-004	Fluorouracil	Antimetabolite	HY-90006	Medchem Express	100
J23	1	FIMM000439-004	Fluorouracil	Antimetabolite	HY-90006	Medchem Express	10
K23	1	FIMM000439-004	Fluorouracil	Antimetabolite	HY-90006	Medchem Express	1
L23	1	FIMM000406/FIMM000173	Cytarabine/Idarubicin	Std. Induction therapy combination		Medchem Express/Sigma-Aldrich	0,5/0,05
M23	1	FIMM000406/FIMM000173	Cytarabine/Idarubicin	Std. Induction therapy combination		Medchem Express/Sigma-Aldrich	5/0,5
N23	1	FIMM000406/FIMM000173	Cytarabine/Idarubicin	Std. Induction therapy combination		Medchem Express/Sigma-Aldrich	50/5
O23	1	FIMM000406/FIMM000173	Cytarabine/Idarubicin	Std. Induction therapy combination		Medchem Express/Sigma-Aldrich	500/50
P23	1	FIMM000406/FIMM000173	Cytarabine/Idarubicin	Std. Induction therapy combination		Medchem Express/Sigma-Aldrich	5000/500
A24	1		BzCl				0
B24	1		cells
C24	1		cells
D24	1		cells
E24	1		cells
F24	1		cells
G24	1		cells
H24	1		cells
I24	1		cells
J24	1		cells
K24	1		cells
L24	1		cells
M24	1		cells
N24	1		cells
O24	1		cells
P24	1		BzCl				0
A1	2		cells
B1	2		cells
C1	2		cells
D1	2		cells
E1	2		cells
F1	2		cells
G1	2		cells
H1	2		cells
I1	2		cells
J1	2		cells
K1	2		cells
L1	2		cells
M1	2		cells
N1	2		cells
O1	2		cells
P1	2		cells
A2	2		BzCl				0
B2	2	FIMM003752-003	Sonidegib	Smothened (Hh) inhib	CT-LDE225-2	ChemieTek	10000
C2	2	FIMM003752-003	Sonidegib	Smothened (Hh) inhib	CT-LDE225-2	ChemieTek	1000
D2	2	FIMM003752-003	Sonidegib	Smothened (Hh) inhib	CT-LDE225-2	ChemieTek	100
E2	2	FIMM003752-003	Sonidegib	Smothened (Hh) inhib	CT-LDE225-2	ChemieTek	10
F2	2	FIMM003752-003	Sonidegib	Smothened (Hh) inhib	CT-LDE225-2	ChemieTek	1
G2	2	FIMM003716-001	Abiraterone	P450 17alpha-hydroxylase-17,20-lyase inhibitor	S1123	Selleck	5000
H2	2	FIMM003716-001	Abiraterone	P450 17alpha-hydroxylase-17,20-lyase inhibitor	S1123	Selleck	500
I2	2	FIMM003716-001	Abiraterone	P450 17alpha-hydroxylase-17,20-lyase inhibitor	S1123	Selleck	50
J2	2	FIMM003716-001	Abiraterone	P450 17alpha-hydroxylase-17,20-lyase inhibitor	S1123	Selleck	5
K2	2	FIMM003716-001	Abiraterone	P450 17alpha-hydroxylase-17,20-lyase inhibitor	S1123	Selleck	0.5
L2	2	FIMM000926-002	Digoxin	Cardiac glycoside	HY-B1049	Medchem Express	0.1
M2	2	FIMM000926-002	Digoxin	Cardiac glycoside	HY-B1049	Medchem Express	1
N2	2	FIMM000926-002	Digoxin	Cardiac glycoside	HY-B1049	Medchem Express	10
O2	2	FIMM000926-002	Digoxin	Cardiac glycoside	HY-B1049	Medchem Express	100
P2	2	FIMM000926-002	Digoxin	Cardiac glycoside	HY-B1049	Medchem Express	1000
A3	2	FIMM003777-001	Fingolimod	S1PR antagonist	F-4633	LC Laboratories	10000
B3	2	FIMM003777-001	Fingolimod	S1PR antagonist	F-4633	LC Laboratories	1000
C3	2	FIMM003777-001	Fingolimod	S1PR antagonist	F-4633	LC Laboratories	100
D3	2	FIMM003777-001	Fingolimod	S1PR antagonist	F-4633	LC Laboratories	10
E3	2	FIMM003777-001	Fingolimod	S1PR antagonist	F-4633	LC Laboratories	1
F3	2	FIMM003793-001	Vismodegib	Smothened (Hh) inhibitor	V-4050	LC Laboratories	10000
G3	2	FIMM003793-001	Vismodegib	Smothened (Hh) inhibitor	V-4050	LC Laboratories	1000
H3	2	FIMM003793-001	Vismodegib	Smothened (Hh) inhibitor	V-4050	LC Laboratories	100
I3	2	FIMM003793-001	Vismodegib	Smothened (Hh) inhibitor	V-4050	LC Laboratories	10
J3	2	FIMM003793-001	Vismodegib	Smothened (Hh) inhibitor	V-4050	LC Laboratories	1
K3	2	FIMM000773-002	Nilutamide	Nonsteroidal antiandrogen	sc-203644	Santa Cruz Biotechnology	1
L3	2	FIMM000773-002	Nilutamide	Nonsteroidal antiandrogen	sc-203644	Santa Cruz Biotechnology	10
M3	2	FIMM000773-002	Nilutamide	Nonsteroidal antiandrogen	sc-203644	Santa Cruz Biotechnology	100
N3	2	FIMM000773-002	Nilutamide	Nonsteroidal antiandrogen	sc-203644	Santa Cruz Biotechnology	1000
O3	2	FIMM000773-002	Nilutamide	Nonsteroidal antiandrogen	sc-203644	Santa Cruz Biotechnology	10000
P3	2		DMSO				0
A4	2	FIMM100376-001	Toremifene	selective estrogen receptor modulator	sc-253712	Santa Cruz Biotechnology	10000
B4	2	FIMM100376-001	Toremifene	selective estrogen receptor modulator	sc-253712	Santa Cruz Biotechnology	1000
C4	2	FIMM100376-001	Toremifene	selective estrogen receptor modulator	sc-253712	Santa Cruz Biotechnology	100
D4	2	FIMM100376-001	Toremifene	selective estrogen receptor modulator	sc-253712	Santa Cruz Biotechnology	10
E4	2	FIMM100376-001	Toremifene	selective estrogen receptor modulator	sc-253712	Santa Cruz Biotechnology	1
F4	2	FIMM000428-003	Finasteride	type II 5-alpha reductase inhibitor	3293	Tocris Biosciences	10000
G4	2	FIMM000428-003	Finasteride	type II 5-alpha reductase inhibitor	3293	Tocris Biosciences	1000
H4	2	FIMM000428-003	Finasteride	type II 5-alpha reductase inhibitor	3293	Tocris Biosciences	100
I4	2	FIMM000428-003	Finasteride	type II 5-alpha reductase inhibitor	3293	Tocris Biosciences	10
J4	2	FIMM000428-003	Finasteride	type II 5-alpha reductase inhibitor	3293	Tocris Biosciences	1
K4	2	FIMM000446-003	Flutamide	Nonsteroidal antiandrogen	4094	Tocris Biosciences	1
L4	2	FIMM000446-003	Flutamide	Nonsteroidal antiandrogen	4094	Tocris Biosciences	10
M4	2		BzCl				0
N4	2	FIMM000446-003	Flutamide	Nonsteroidal antiandrogen	4094	Tocris Biosciences	100
O4	2	FIMM000446-003	Flutamide	Nonsteroidal antiandrogen	4094	Tocris Biosciences	1000
P4	2	FIMM000446-003	Flutamide	Nonsteroidal antiandrogen	4094	Tocris Biosciences	10000
A5	2	FIMM000060-004	Pilocarpine	Non-selective muscarinic receptor agonist	0694	Tocris Biosciences	40000
B5	2	FIMM000060-004	Pilocarpine	Non-selective muscarinic receptor agonist	0694	Tocris Biosciences	4000
C5	2	FIMM000060-004	Pilocarpine	Non-selective muscarinic receptor agonist	0694	Tocris Biosciences	400
D5	2		DMSO				0
E5	2	FIMM000060-004	Pilocarpine	Non-selective muscarinic receptor agonist	0694	Tocris Biosciences	40
F5	2	FIMM000060-004	Pilocarpine	Non-selective muscarinic receptor agonist	0694	Tocris Biosciences	4
G5	2	FIMM000171-004	Anagrelide	PDE-3, PLA2 inhibitor	2432	Tocris Biosciences	10000
H5	2	FIMM000171-004	Anagrelide	PDE-3, PLA2 inhibitor	2432	Tocris Biosciences	1000
I5	2	FIMM000171-004	Anagrelide	PDE-3, PLA2 inhibitor	2432	Tocris Biosciences	100
J5	2	FIMM000171-004	Anagrelide	PDE-3, PLA2 inhibitor	2432	Tocris Biosciences	10
K5	2	FIMM000171-004	Anagrelide	PDE-3, PLA2 inhibitor	2432	Tocris Biosciences	1
L5	2	FIMM000255-003	Simvastatin	HMG CoA reductase inhibitor	S6196	Sigma-Aldrich	1
M5	2	FIMM000255-003	Simvastatin	HMG CoA reductase inhibitor	S6196	Sigma-Aldrich	10
N5	2	FIMM000255-003	Simvastatin	HMG CoA reductase inhibitor	S6196	Sigma-Aldrich	100
O5	2	FIMM000255-003	Simvastatin	HMG CoA reductase inhibitor	S6196	Sigma-Aldrich	1000
P5	2	FIMM000255-003	Simvastatin	HMG CoA reductase inhibitor	S6196	Sigma-Aldrich	10000
A6	2	FIMM100377-001	Lasofoxifene	Selective estrogen receptor modulator	sc-211721	Santa Cruz Biotechnology	1000
B6	2	FIMM100377-001	Lasofoxifene	Selective estrogen receptor modulator	sc-211721	Santa Cruz Biotechnology	100
C6	2	FIMM100377-001	Lasofoxifene	Selective estrogen receptor modulator	sc-211721	Santa Cruz Biotechnology	10
D6	2	FIMM100377-001	Lasofoxifene	Selective estrogen receptor modulator	sc-211721	Santa Cruz Biotechnology	1
E6	2	FIMM100377-001	Lasofoxifene	Selective estrogen receptor modulator	sc-211721	Santa Cruz Biotechnology	0.1
F6	2	FIMM000649-004	Methotrexate	Antimetabolite; Anti-folate agent	S1210	Selleck	5000
G6	2		BzCl				0
H6	2	FIMM000649-004	Methotrexate	Antimetabolite; Anti-folate agent	S1210	Selleck	500
I6	2	FIMM000649-004	Methotrexate	Antimetabolite; Anti-folate agent	S1210	Selleck	50
J6	2	FIMM000649-004	Methotrexate	Antimetabolite; Anti-folate agent	S1210	Selleck	5
K6	2	FIMM000649-004	Methotrexate	Antimetabolite; Anti-folate agent	S1210	Selleck	0.5
L6	2	FIMM000143-003	Lovastatin	HMG-CoA reductase inhibitor	S2061	Selleck	1
M6	2	FIMM000143-003	Lovastatin	HMG-CoA reductase inhibitor	S2061	Selleck	10
N6	2	FIMM000143-003	Lovastatin	HMG-CoA reductase inhibitor	S2061	Selleck	100
O6	2	FIMM000143-003	Lovastatin	HMG-CoA reductase inhibitor	S2061	Selleck	1000
P6	2	FIMM000143-003	Lovastatin	HMG-CoA reductase inhibitor	S2061	Selleck	10000
A7	2	FIMM001376-002	Itraconazole	antifungal, hedgehog signaling inhibitor	S2476	Selleck	5000
B7	2	FIMM001376-002	Itraconazole	antifungal, hedgehog signaling inhibitor	S2476	Selleck	500
C7	2	FIMM001376-002	Itraconazole	antifungal, hedgehog signaling inhibitor	S2476	Selleck	50
D7	2	FIMM001376-002	Itraconazole	antifungal, hedgehog signaling inhibitor	S2476	Selleck	5
E7	2	FIMM001376-002	Itraconazole	antifungal, hedgehog signaling inhibitor	S2476	Selleck	0.5
F7	2	FIMM000617-004	Fulvestrant	Estrogen receptor antagonist	S1191	Selleck	1000
G7	2	FIMM000617-004	Fulvestrant	Estrogen receptor antagonist	S1191	Selleck	100
H7	2	FIMM000617-004	Fulvestrant	Estrogen receptor antagonist	S1191	Selleck	10
I7	2	FIMM000617-004	Fulvestrant	Estrogen receptor antagonist	S1191	Selleck	1
J7	2	FIMM000617-004	Fulvestrant	Estrogen receptor antagonist	S1191	Selleck	0.1
K7	2	FIMM000396-002	Clomifene	Selective estrogen receptor modulator	S2561	Selleck	1
L7	2	FIMM000396-002	Clomifene	Selective estrogen receptor modulator	S2561	Selleck	10
M7	2	FIMM000396-002	Clomifene	Selective estrogen receptor modulator	S2561	Selleck	100
N7	2		DMSO				0
O7	2	FIMM000396-002	Clomifene	Selective estrogen receptor modulator	S2561	Selleck	1000
P7	2	FIMM000396-002	Clomifene	Selective estrogen receptor modulator	S2561	Selleck	10000
A8	2	FIMM003593-004	Exemestane	Aromatase inhibitor	HY-13632	Medchem Express	10000
B8	2	FIMM003593-004	Exemestane	Aromatase inhibitor	HY-13632	Medchem Express	1000
C8	2	FIMM003593-004	Exemestane	Aromatase inhibitor	HY-13632	Medchem Express	100
D8	2	FIMM003593-004	Exemestane	Aromatase inhibitor	HY-13632	Medchem Express	10
E8	2	FIMM003593-004	Exemestane	Aromatase inhibitor	HY-13632	Medchem Express	1
F8	2	FIMM109447-001	Atorvastatin	HMG CoA reductase inhibitor	CT-ATOR	ChemieTek	10000
G8	2	FIMM109447-001	Atorvastatin	HMG CoA reductase inhibitor	CT-ATOR	ChemieTek	1000
H8	2	FIMM109447-001	Atorvastatin	HMG CoA reductase inhibitor	CT-ATOR	ChemieTek	100
I8	2		DMSO				0
J8	2	FIMM109447-001	Atorvastatin	HMG CoA reductase inhibitor	CT-ATOR	ChemieTek	10
K8	2	FIMM109447-001	Atorvastatin	HMG CoA reductase inhibitor	CT-ATOR	ChemieTek	1
L8	2	FIMM000618-005	Megestrol acetate	Progestogen	HY-13676	Medchem Express	1
M8	2	FIMM000618-005	Megestrol acetate	Progestogen	HY-13676	Medchem Express	10
N8	2	FIMM000618-005	Megestrol acetate	Progestogen	HY-13676	Medchem Express	100
O8	2	FIMM000618-005	Megestrol acetate	Progestogen	HY-13676	Medchem Express	1000
P8	2	FIMM000618-005	Megestrol acetate	Progestogen	HY-13676	Medchem Express	10000
A9	2	FIMM000620-005	Tamoxifen	Estrogen receptor antagonist	HY-13757	Medchem Express	10000
B9	2		DMSO				0
C9	2	FIMM000620-005	Tamoxifen	Estrogen receptor antagonist	HY-13757	Medchem Express	1000
D9	2	FIMM000620-005	Tamoxifen	Estrogen receptor antagonist	HY-13757	Medchem Express	100
E9	2	FIMM000620-005	Tamoxifen	Estrogen receptor antagonist	HY-13757	Medchem Express	10
F9	2	FIMM000620-005	Tamoxifen	Estrogen receptor antagonist	HY-13757	Medchem Express	1
G9	2	FIMM000298-005	Celecoxib	Selective COX-2 inhibitor	S1261	Selleck	10000
H9	2	FIMM000298-005	Celecoxib	Selective COX-2 inhibitor	S1261	Selleck	1000
I9	2	FIMM000298-005	Celecoxib	Selective COX-2 inhibitor	S1261	Selleck	100
J9	2	FIMM000298-005	Celecoxib	Selective COX-2 inhibitor	S1261	Selleck	10
K9	2	FIMM000298-005	Celecoxib	Selective COX-2 inhibitor	S1261	Selleck	1
L9	2	FIMM136566-001	Salinomycin	Ionophore	HY-17439	Medchem Express	5
M9	2	FIMM136566-001	Salinomycin	Ionophore	HY-17439	Medchem Express	50
N9	2	FIMM136566-001	Salinomycin	Ionophore	HY-17439	Medchem Express	500
O9	2	FIMM136566-001	Salinomycin	Ionophore	HY-17439	Medchem Express	5000
P9	2	FIMM136566-001	Salinomycin	Ionophore	HY-17439	Medchem Express	50000
A10	2	FIMM109456-002	Enzalutamide	AR antagonist	HY-70002	Medchem Express	10000
B10	2	FIMM109456-002	Enzalutamide	AR antagonist	HY-70002	Medchem Express	1000
C10	2	FIMM109456-002	Enzalutamide	AR antagonist	HY-70002	Medchem Express	100
D10	2	FIMM109456-002	Enzalutamide	AR antagonist	HY-70002	Medchem Express	10
E10	2	FIMM109456-002	Enzalutamide	AR antagonist	HY-70002	Medchem Express	1
F10	2		BzCl				0
G10	2	FIMM133813-001	Apatinib	VEGFR inhibitor	S2221	Selleck	10000
H10	2	FIMM133813-001	Apatinib	VEGFR inhibitor	S2221	Selleck	1000
I10	2	FIMM133813-001	Apatinib	VEGFR inhibitor	S2221	Selleck	100
J10	2	FIMM133813-001	Apatinib	VEGFR inhibitor	S2221	Selleck	10
K10	2	FIMM133813-001	Apatinib	VEGFR inhibitor	S2221	Selleck	1
L10	2	FIMM003750-002	Idelalisib	PI3K inhibitor, p110δ-selective	CT-CAL101-2	ChemieTek	1
M10	2	FIMM003750-002	Idelalisib	PI3K inhibitor, p110δ-selective	CT-CAL101-2	ChemieTek	10
N10	2	FIMM003750-002	Idelalisib	PI3K inhibitor, p110δ-selective	CT-CAL101-2	ChemieTek	100
O10	2	FIMM003750-002	Idelalisib	PI3K inhibitor, p110δ-selective	CT-CAL101-2	ChemieTek	1000
P10	2	FIMM003750-002	Idelalisib	PI3K inhibitor, p110δ-selective	CT-CAL101-2	ChemieTek	10000
A11	2	FIMM100375-001	Volasertib	PLK1 inhibitor	CT-BI6727	ChemieTek	1000
B11	2	FIMM100375-001	Volasertib	PLK1 inhibitor	CT-BI6727	ChemieTek	100
C11	2	FIMM100375-001	Volasertib	PLK1 inhibitor	CT-BI6727	ChemieTek	10
D11	2	FIMM100375-001	Volasertib	PLK1 inhibitor	CT-BI6727	ChemieTek	1
E11	2	FIMM100375-001	Volasertib	PLK1 inhibitor	CT-BI6727	ChemieTek	0.1
F11	2	FIMM000172-004	Imatinib	Abl, Kit, PDGFRB inhibitor	C-5508	LC Laboratories	10000
G11	2	FIMM000172-004	Imatinib	Abl, Kit, PDGFRB inhibitor	C-5508	LC Laboratories	1000
H11	2	FIMM000172-004	Imatinib	Abl, Kit, PDGFRB inhibitor	C-5508	LC Laboratories	100
I11	2	FIMM000172-004	Imatinib	Abl, Kit, PDGFRB inhibitor	C-5508	LC Laboratories	10
J11	2	FIMM000172-004	Imatinib	Abl, Kit, PDGFRB inhibitor	C-5508	LC Laboratories	1
K11	2	FIMM003710-001	Afatinib	EGFR inhibitor	S1011	Selleck	0.1
L11	2	FIMM003710-001	Afatinib	EGFR inhibitor	S1011	Selleck	1
M11	2	FIMM003710-001	Afatinib	EGFR inhibitor	S1011	Selleck	10
N11	2		BzCl				0
O11	2	FIMM003710-001	Afatinib	EGFR inhibitor	S1011	Selleck	100
P11	2	FIMM003710-001	Afatinib	EGFR inhibitor	S1011	Selleck	1000
A12	2	FIMM003751-001	Trametinib	MEK1/2 inhibitor	CT-GSK112	ChemieTek	250
B12	2	FIMM003751-001	Trametinib	MEK1/2 inhibitor	CT-GSK112	ChemieTek	25
C12	2		DMSO				0
D12	2	FIMM003751-001	Trametinib	MEK1/2 inhibitor	CT-GSK112	ChemieTek	2.5
E12	2	FIMM003751-001	Trametinib	MEK1/2 inhibitor	CT-GSK112	ChemieTek	0.25
F12	2	FIMM003751-001	Trametinib	MEK1/2 inhibitor	CT-GSK112	ChemieTek	2.5000000000000001E-2
G12	2	FIMM003775-001	Dasatinib	Abl, Src, Kit, EphR... Inhibitor	D-3307	LC Laboratories	1000
H12	2	FIMM003775-001	Dasatinib	Abl, Src, Kit, EphR... Inhibitor	D-3307	LC Laboratories	100
I12	2	FIMM003775-001	Dasatinib	Abl, Src, Kit, EphR... Inhibitor	D-3307	LC Laboratories	10
J12	2	FIMM003775-001	Dasatinib	Abl, Src, Kit, EphR... Inhibitor	D-3307	LC Laboratories	1
K12	2	FIMM003775-001	Dasatinib	Abl, Src, Kit, EphR... Inhibitor	D-3307	LC Laboratories	0.1
L12	2	FIMM003794-001	Sorafenib	B-Raf, FGFR-1, VEGFR-2 & -3, PDGFR-beta, KIT, and FLT3 inhib	S-8502	LC Laboratories	0.1
M12	2	FIMM003794-001	Sorafenib	B-Raf, FGFR-1, VEGFR-2 & -3, PDGFR-beta, KIT, and FLT3 inhib	S-8502	LC Laboratories	1
N12	2	FIMM003794-001	Sorafenib	B-Raf, FGFR-1, VEGFR-2 & -3, PDGFR-beta, KIT, and FLT3 inhib	S-8502	LC Laboratories	10
O12	2	FIMM003794-001	Sorafenib	B-Raf, FGFR-1, VEGFR-2 & -3, PDGFR-beta, KIT, and FLT3 inhib	S-8502	LC Laboratories	100
P12	2	FIMM003794-001	Sorafenib	B-Raf, FGFR-1, VEGFR-2 & -3, PDGFR-beta, KIT, and FLT3 inhib	S-8502	LC Laboratories	1000
A13	2	FIMM100415-001	Ibrutinib	Btk inhibitor	S2680	Selleck	1000
B13	2	FIMM100415-001	Ibrutinib	Btk inhibitor	S2680	Selleck	100
C13	2	FIMM100415-001	Ibrutinib	Btk inhibitor	S2680	Selleck	10
D13	2	FIMM100415-001	Ibrutinib	Btk inhibitor	S2680	Selleck	1
E13	2	FIMM100415-001	Ibrutinib	Btk inhibitor	S2680	Selleck	0.1
F13	2	FIMM003778-001	Axitinib	VEGFR, PDGFR, KIT inhibitor	A-1107	LC Laboratories	10000
G13	2	FIMM003778-001	Axitinib	VEGFR, PDGFR, KIT inhibitor	A-1107	LC Laboratories	1000
H13	2	FIMM003778-001	Axitinib	VEGFR, PDGFR, KIT inhibitor	A-1107	LC Laboratories	100
I13	2	FIMM003778-001	Axitinib	VEGFR, PDGFR, KIT inhibitor	A-1107	LC Laboratories	10
J13	2	FIMM003778-001	Axitinib	VEGFR, PDGFR, KIT inhibitor	A-1107	LC Laboratories	1
K13	2	FIMM003769-002	Vandetanib	VEGFR,EGFR, RET inhibitor	V-9402	LC Laboratories	0.1
L13	2	FIMM003769-002	Vandetanib	VEGFR,EGFR, RET inhibitor	V-9402	LC Laboratories	1
M13	2	FIMM003769-002	Vandetanib	VEGFR,EGFR, RET inhibitor	V-9402	LC Laboratories	10
N13	2	FIMM003769-002	Vandetanib	VEGFR,EGFR, RET inhibitor	V-9402	LC Laboratories	100
O13	2		DMSO				0
P13	2	FIMM003769-002	Vandetanib	VEGFR,EGFR, RET inhibitor	V-9402	LC Laboratories	1000
A14	2	FIMM109461-001	Dabrafenib	B-Raf(V600E) inhibitor	CT-DABR	ChemieTek	2500
B14	2	FIMM109461-001	Dabrafenib	B-Raf(V600E) inhibitor	CT-DABR	ChemieTek	250
C14	2	FIMM109461-001	Dabrafenib	B-Raf(V600E) inhibitor	CT-DABR	ChemieTek	25
D14	2	FIMM109461-001	Dabrafenib	B-Raf(V600E) inhibitor	CT-DABR	ChemieTek	2.5
E14	2	FIMM109461-001	Dabrafenib	B-Raf(V600E) inhibitor	CT-DABR	ChemieTek	0.25
F14	2	FIMM136392-001	Cobimetinib	MEK1/2 inhibitor	HY-13064	Medchem Express	1000
G14	2	FIMM136392-001	Cobimetinib	MEK1/2 inhibitor	HY-13064	Medchem Express	100
H14	2	FIMM136392-001	Cobimetinib	MEK1/2 inhibitor	HY-13064	Medchem Express	10
I14	2	FIMM136392-001	Cobimetinib	MEK1/2 inhibitor	HY-13064	Medchem Express	1
J14	2		BzCl				0
K14	2	FIMM136392-001	Cobimetinib	MEK1/2 inhibitor	HY-13064	Medchem Express	0.1
L14	2	FIMM003780-002	Bosutinib	Abl, Src inhibitor	B-1788	LC Laboratories	1
M14	2	FIMM003780-002	Bosutinib	Abl, Src inhibitor	B-1788	LC Laboratories	10
N14	2	FIMM003780-002	Bosutinib	Abl, Src inhibitor	B-1788	LC Laboratories	100
O14	2	FIMM003780-002	Bosutinib	Abl, Src inhibitor	B-1788	LC Laboratories	1000
P14	2	FIMM003780-002	Bosutinib	Abl, Src inhibitor	B-1788	LC Laboratories	10000
A15	2	FIMM133809-001	Lenvatinib	VEGFR inhibitor	S1164	Selleck	2500
B15	2	FIMM133809-001	Lenvatinib	VEGFR inhibitor	S1164	Selleck	250
C15	2	FIMM133809-001	Lenvatinib	VEGFR inhibitor	S1164	Selleck	25
D15	2	FIMM133809-001	Lenvatinib	VEGFR inhibitor	S1164	Selleck	2.5
E15	2		DMSO				0
F15	2	FIMM133809-001	Lenvatinib	VEGFR inhibitor	S1164	Selleck	0.25
G15	2	FIMM133778-001	Alectinib	ALK (incl gatekeeper mut) inhib	CT-CH542	ChemieTek	1000
H15	2	FIMM133778-001	Alectinib	ALK (incl gatekeeper mut) inhib	CT-CH542	ChemieTek	100
I15	2	FIMM133778-001	Alectinib	ALK (incl gatekeeper mut) inhib	CT-CH542	ChemieTek	10
J15	2	FIMM133778-001	Alectinib	ALK (incl gatekeeper mut) inhib	CT-CH542	ChemieTek	1
K15	2	FIMM133778-001	Alectinib	ALK (incl gatekeeper mut) inhib	CT-CH542	ChemieTek	0.1
L15	2	FIMM003763-001	Nilotinib	Abl inhibitor	N-8207	LC Laboratories	1
M15	2	FIMM003763-001	Nilotinib	Abl inhibitor	N-8207	LC Laboratories	10
N15	2	FIMM003763-001	Nilotinib	Abl inhibitor	N-8207	LC Laboratories	100
O15	2	FIMM003763-001	Nilotinib	Abl inhibitor	N-8207	LC Laboratories	1000
P15	2	FIMM003763-001	Nilotinib	Abl inhibitor	N-8207	LC Laboratories	10000
A16	2	FIMM000160-003	Gefitinib	EGFR inhibitor	G-4408	LC Laboratories	10000
B16	2		BzCl				0
C16	2	FIMM000160-003	Gefitinib	EGFR inhibitor	G-4408	LC Laboratories	1000
D16	2	FIMM000160-003	Gefitinib	EGFR inhibitor	G-4408	LC Laboratories	100
E16	2	FIMM000160-003	Gefitinib	EGFR inhibitor	G-4408	LC Laboratories	10
F16	2	FIMM000160-003	Gefitinib	EGFR inhibitor	G-4408	LC Laboratories	1
G16	2	FIMM003713-001	Crizotinib	ALK, c-Met inhibitor	S1068	Selleck	1000
H16	2	FIMM003713-001	Crizotinib	ALK, c-Met inhibitor	S1068	Selleck	100
I16	2	FIMM003713-001	Crizotinib	ALK, c-Met inhibitor	S1068	Selleck	10
J16	2	FIMM003713-001	Crizotinib	ALK, c-Met inhibitor	S1068	Selleck	1
K16	2	FIMM003713-001	Crizotinib	ALK, c-Met inhibitor	S1068	Selleck	0.1
L16	2	FIMM136398-001	Osimertinib	EGFR(L858R/T790M) inhibitor	S7297	Selleck	0.25
M16	2	FIMM136398-001	Osimertinib	EGFR(L858R/T790M) inhibitor	S7297	Selleck	2.5
N16	2	FIMM136398-001	Osimertinib	EGFR(L858R/T790M) inhibitor	S7297	Selleck	25
O16	2	FIMM136398-001	Osimertinib	EGFR(L858R/T790M) inhibitor	S7297	Selleck	250
P16	2	FIMM136398-001	Osimertinib	EGFR(L858R/T790M) inhibitor	S7297	Selleck	2500
A17	2	FIMM100389-002	Nintedanib	VEGFR, PDGFR, FGFR inhibitor	S1010-2	Selleck	10000
B17	2	FIMM100389-002	Nintedanib	VEGFR, PDGFR, FGFR inhibitor	S1010-2	Selleck	1000
C17	2	FIMM100389-002	Nintedanib	VEGFR, PDGFR, FGFR inhibitor	S1010-2	Selleck	100
D17	2	FIMM100389-002	Nintedanib	VEGFR, PDGFR, FGFR inhibitor	S1010-2	Selleck	10
E17	2	FIMM100389-002	Nintedanib	VEGFR, PDGFR, FGFR inhibitor	S1010-2	Selleck	1
F17	2	FIMM136522-001	Ripasudil	ROCK inhibitor	S7995	Selleck	10000
G17	2	FIMM136522-001	Ripasudil	ROCK inhibitor	S7995	Selleck	1000
H17	2	FIMM136522-001	Ripasudil	ROCK inhibitor	S7995	Selleck	100
I17	2	FIMM136522-001	Ripasudil	ROCK inhibitor	S7995	Selleck	10
J17	2	FIMM136522-001	Ripasudil	ROCK inhibitor	S7995	Selleck	1
K17	2	FIMM003784-001	Pazopanib	VEGFR inhibitor	P-6706	LC Laboratories	1
L17	2		DMSO				0
M17	2	FIMM003784-001	Pazopanib	VEGFR inhibitor	P-6706	LC Laboratories	10
N17	2	FIMM003784-001	Pazopanib	VEGFR inhibitor	P-6706	LC Laboratories	100
O17	2	FIMM003784-001	Pazopanib	VEGFR inhibitor	P-6706	LC Laboratories	1000
P17	2	FIMM003784-001	Pazopanib	VEGFR inhibitor	P-6706	LC Laboratories	10000
A18	2	FIMM133831-001	Ceritinib	ALK inhibitor	S7083	Selleck	2500
B18	2	FIMM133831-001	Ceritinib	ALK inhibitor	S7083	Selleck	250
C18	2	FIMM133831-001	Ceritinib	ALK inhibitor	S7083	Selleck	25
D18	2	FIMM133831-001	Ceritinib	ALK inhibitor	S7083	Selleck	2.5
E18	2	FIMM133831-001	Ceritinib	ALK inhibitor	S7083	Selleck	0.25
F18	2	FIMM003767-002	Vemurafenib	B-Raf(V600E) inhibitor	CT-P4032-2	ChemieTek	10000
G18	2	FIMM003767-002	Vemurafenib	B-Raf(V600E) inhibitor	CT-P4032-2	ChemieTek	1000
H18	2	FIMM003767-002	Vemurafenib	B-Raf(V600E) inhibitor	CT-P4032-2	ChemieTek	100
I18	2	FIMM003767-002	Vemurafenib	B-Raf(V600E) inhibitor	CT-P4032-2	ChemieTek	10
J18	2	FIMM003767-002	Vemurafenib	B-Raf(V600E) inhibitor	CT-P4032-2	ChemieTek	1
K18	2	FIMM133837-001	Hydroxyfasudil	ROCK, PKA, PKG, PRK inhibitor	sc-202176	Santa Cruz Biotechnology	1.9
L18	2	FIMM133837-001	Hydroxyfasudil	ROCK, PKA, PKG, PRK inhibitor	sc-202176	Santa Cruz Biotechnology	19
M18	2	FIMM133837-001	Hydroxyfasudil	ROCK, PKA, PKG, PRK inhibitor	sc-202176	Santa Cruz Biotechnology	190
N18	2	FIMM133837-001	Hydroxyfasudil	ROCK, PKA, PKG, PRK inhibitor	sc-202176	Santa Cruz Biotechnology	1900
O18	2		BzCl				0
P18	2	FIMM133837-001	Hydroxyfasudil	ROCK, PKA, PKG, PRK inhibitor	sc-202176	Santa Cruz Biotechnology	19000
A19	2	FIMM000183-004	Erlotinib	EGFR inhibitor	HY-50896	Medchem Express	10000
B19	2	FIMM000183-004	Erlotinib	EGFR inhibitor	HY-50896	Medchem Express	1000
C19	2	FIMM000183-004	Erlotinib	EGFR inhibitor	HY-50896	Medchem Express	100
D19	2	FIMM000183-004	Erlotinib	EGFR inhibitor	HY-50896	Medchem Express	10
E19	2	FIMM000183-004	Erlotinib	EGFR inhibitor	HY-50896	Medchem Express	1
F19	2	FIMM100364-001	Regorafenib	B-Raf, c-Kit, VEGFR2 inhibitor	HY-10331	Medchem Express	10000
G19	2	FIMM100364-001	Regorafenib	B-Raf, c-Kit, VEGFR2 inhibitor	HY-10331	Medchem Express	1000
H19	2		DMSO				0
I19	2	FIMM100364-001	Regorafenib	B-Raf, c-Kit, VEGFR2 inhibitor	HY-10331	Medchem Express	100
J19	2	FIMM100364-001	Regorafenib	B-Raf, c-Kit, VEGFR2 inhibitor	HY-10331	Medchem Express	10
K19	2	FIMM100364-001	Regorafenib	B-Raf, c-Kit, VEGFR2 inhibitor	HY-10331	Medchem Express	1
L19	2	FIMM000274-003	Lapatinib	HER2, EGFR inhibitor	L-4804	LC Laboratories	0.1
M19	2	FIMM000274-003	Lapatinib	HER2, EGFR inhibitor	L-4804	LC Laboratories	1
N19	2	FIMM000274-003	Lapatinib	HER2, EGFR inhibitor	L-4804	LC Laboratories	10
O19	2	FIMM000274-003	Lapatinib	HER2, EGFR inhibitor	L-4804	LC Laboratories	100
P19	2	FIMM000274-003	Lapatinib	HER2, EGFR inhibitor	L-4804	LC Laboratories	1000
A20	2	FIMM003738-001	Tivozanib	VEGFR1, 2, 3, c-Kit, PDGFRB inhibitor	CT-AV951	ChemieTek	10000
B20	2	FIMM003738-001	Tivozanib	VEGFR1, 2, 3, c-Kit, PDGFRB inhibitor	CT-AV951	ChemieTek	1000
C20	2		DMSO				0
D20	2	FIMM003738-001	Tivozanib	VEGFR1, 2, 3, c-Kit, PDGFRB inhibitor	CT-AV951	ChemieTek	100
E20	2	FIMM003738-001	Tivozanib	VEGFR1, 2, 3, c-Kit, PDGFRB inhibitor	CT-AV951	ChemieTek	10
F20	2	FIMM003738-001	Tivozanib	VEGFR1, 2, 3, c-Kit, PDGFRB inhibitor	CT-AV951	ChemieTek	1
G20	2	FIMM003711-001	Dovitinib	FGFR inhibitor	S1018	Selleck	10000
H20	2	FIMM003711-001	Dovitinib	FGFR inhibitor	S1018	Selleck	1000
I20	2	FIMM003711-001	Dovitinib	FGFR inhibitor	S1018	Selleck	100
J20	2	FIMM003711-001	Dovitinib	FGFR inhibitor	S1018	Selleck	10
K20	2	FIMM003711-001	Dovitinib	FGFR inhibitor	S1018	Selleck	1
L20	2	FIMM003708-002	Selumetinib	MEK1/2 inhibitor	HY-50706	Medchem Express	1
M20	2	FIMM003708-002	Selumetinib	MEK1/2 inhibitor	HY-50706	Medchem Express	10
N20	2	FIMM003708-002	Selumetinib	MEK1/2 inhibitor	HY-50706	Medchem Express	100
O20	2	FIMM003708-002	Selumetinib	MEK1/2 inhibitor	HY-50706	Medchem Express	1000
P20	2	FIMM003708-002	Selumetinib	MEK1/2 inhibitor	HY-50706	Medchem Express	10000
A21	2	FIMM003779-001	Saracatinib	Src, Abl inhibitor	S-8906	LC Laboratories	10000
B21	2	FIMM003779-001	Saracatinib	Src, Abl inhibitor	S-8906	LC Laboratories	1000
C21	2	FIMM003779-001	Saracatinib	Src, Abl inhibitor	S-8906	LC Laboratories	100
D21	2	FIMM003779-001	Saracatinib	Src, Abl inhibitor	S-8906	LC Laboratories	10
E21	2	FIMM003779-001	Saracatinib	Src, Abl inhibitor	S-8906	LC Laboratories	1
F21	2	FIMM000176-002	Vatalanib	VEGFR-1 & -2 inhibitor	V-8303	LC Laboratories	10000
G21	2	FIMM000176-002	Vatalanib	VEGFR-1 & -2 inhibitor	V-8303	LC Laboratories	1000
H21	2	FIMM000176-002	Vatalanib	VEGFR-1 & -2 inhibitor	V-8303	LC Laboratories	100
I21	2	FIMM000176-002	Vatalanib	VEGFR-1 & -2 inhibitor	V-8303	LC Laboratories	10
J21	2	FIMM000176-002	Vatalanib	VEGFR-1 & -2 inhibitor	V-8303	LC Laboratories	1
K21	2		BzCl				0
L21	2	FIMM003734-002	Cediranib	KDR/Flt/VEGFR inhibitor	S1017	Selleck	0.1
M21	2	FIMM003734-002	Cediranib	KDR/Flt/VEGFR inhibitor	S1017	Selleck	1
N21	2	FIMM003734-002	Cediranib	KDR/Flt/VEGFR inhibitor	S1017	Selleck	10
O21	2	FIMM003734-002	Cediranib	KDR/Flt/VEGFR inhibitor	S1017	Selleck	100
P21	2	FIMM003734-002	Cediranib	KDR/Flt/VEGFR inhibitor	S1017	Selleck	1000
A22	2	FIMM003742-001	AZD1152-HQPA	Aurora B inhibitor	CT-A1152H	ChemieTek	1000
B22	2	FIMM003742-001	AZD1152-HQPA	Aurora B inhibitor	CT-A1152H	ChemieTek	100
C22	2	FIMM003742-001	AZD1152-HQPA	Aurora B inhibitor	CT-A1152H	ChemieTek	10
D22	2	FIMM003742-001	AZD1152-HQPA	Aurora B inhibitor	CT-A1152H	ChemieTek	1
E22	2	FIMM003742-001	AZD1152-HQPA	Aurora B inhibitor	CT-A1152H	ChemieTek	0.1
F22	2	FIMM003789-001	Enzastaurin	PKCbeta inhibitor	E-4506	LC Laboratories	10000
G22	2	FIMM003789-001	Enzastaurin	PKCbeta inhibitor	E-4506	LC Laboratories	1000
H22	2	FIMM003789-001	Enzastaurin	PKCbeta inhibitor	E-4506	LC Laboratories	100
I22	2	FIMM003789-001	Enzastaurin	PKCbeta inhibitor	E-4506	LC Laboratories	10
J22	2	FIMM003789-001	Enzastaurin	PKCbeta inhibitor	E-4506	LC Laboratories	1
K22	2	FIMM100367-002	Ruboxistaurin	PKCbeta inhibitor	Axon 1401-2	Axon Medchem	1
L22	2	FIMM100367-002	Ruboxistaurin	PKCbeta inhibitor	Axon 1401-2	Axon Medchem	10
M22	2	FIMM100367-002	Ruboxistaurin	PKCbeta inhibitor	Axon 1401-2	Axon Medchem	100
N22	2	FIMM100367-002	Ruboxistaurin	PKCbeta inhibitor	Axon 1401-2	Axon Medchem	1000
O22	2	FIMM100367-002	Ruboxistaurin	PKCbeta inhibitor	Axon 1401-2	Axon Medchem	10000
P22	2		DMSO				0
A23	2		BzCl				0
B23	2	FIMM100362-003	Midostaurin	Broad TK (FLT3, KIT, RET, JAK, EGFR...) inhibitor	HY-10230	Medchem Express	10000
C23	2	FIMM100362-003	Midostaurin	Broad TK (FLT3, KIT, RET, JAK, EGFR...) inhibitor	HY-10230	Medchem Express	1000
D23	2	FIMM100362-003	Midostaurin	Broad TK (FLT3, KIT, RET, JAK, EGFR...) inhibitor	HY-10230	Medchem Express	100
E23	2	FIMM100362-003	Midostaurin	Broad TK (FLT3, KIT, RET, JAK, EGFR...) inhibitor	HY-10230	Medchem Express	10
F23	2	FIMM100362-003	Midostaurin	Broad TK (FLT3, KIT, RET, JAK, EGFR...) inhibitor	HY-10230	Medchem Express	1
G23	2	FIMM003761-002	Alisertib	Aurora A inhibitor	HY-10971	Medchem Express	10000
H23	2	FIMM003761-002	Alisertib	Aurora A inhibitor	HY-10971	Medchem Express	1000
I23	2	FIMM003761-002	Alisertib	Aurora A inhibitor	HY-10971	Medchem Express	100
J23	2	FIMM003761-002	Alisertib	Aurora A inhibitor	HY-10971	Medchem Express	10
K23	2	FIMM003761-002	Alisertib	Aurora A inhibitor	HY-10971	Medchem Express	1
L23	2	FIMM003791-001	Masitinib	KIT inhibitor	M-7007	LC Laboratories	1
M23	2	FIMM003791-001	Masitinib	KIT inhibitor	M-7007	LC Laboratories	10
N23	2	FIMM003791-001	Masitinib	KIT inhibitor	M-7007	LC Laboratories	100
O23	2	FIMM003791-001	Masitinib	KIT inhibitor	M-7007	LC Laboratories	1000
P23	2	FIMM003791-001	Masitinib	KIT inhibitor	M-7007	LC Laboratories	10000
A24	2		cells
B24	2		BzCl				0
C24	2		cells
D24	2		cells
E24	2		cells
F24	2		cells
G24	2		cells
H24	2		cells
I24	2		cells
J24	2		cells
K24	2		cells
L24	2		cells
M24	2		cells
N24	2		cells
O24	2		cells
P24	2		BzCl				0
A1	3		cells
B1	3		cells
C1	3		cells
D1	3		cells
E1	3		cells
F1	3		cells
G1	3		cells
H1	3		cells
I1	3		cells
J1	3		cells
K1	3		cells
L1	3		cells
M1	3		cells
N1	3		cells
O1	3		cells
P1	3		cells
A2	3		BzCl				0
B2	3	FIMM003756-002	Ruxolitinib	JAK1&2 inhibitor	CT-INCB-2	ChemieTek	10000
C2	3	FIMM003756-002	Ruxolitinib	JAK1&2 inhibitor	CT-INCB-2	ChemieTek	1000
D2	3	FIMM003756-002	Ruxolitinib	JAK1&2 inhibitor	CT-INCB-2	ChemieTek	100
E2	3	FIMM003756-002	Ruxolitinib	JAK1&2 inhibitor	CT-INCB-2	ChemieTek	10
F2	3	FIMM003756-002	Ruxolitinib	JAK1&2 inhibitor	CT-INCB-2	ChemieTek	1
G2	3	FIMM003776-001	Tofacitinib	JAK3, JAK2(V617F) inhibitor	T-1377	LC Laboratories	5000
H2	3	FIMM003776-001	Tofacitinib	JAK3, JAK2(V617F) inhibitor	T-1377	LC Laboratories	500
I2	3	FIMM003776-001	Tofacitinib	JAK3, JAK2(V617F) inhibitor	T-1377	LC Laboratories	50
J2	3	FIMM003776-001	Tofacitinib	JAK3, JAK2(V617F) inhibitor	T-1377	LC Laboratories	5
K2	3	FIMM003776-001	Tofacitinib	JAK3, JAK2(V617F) inhibitor	T-1377	LC Laboratories	0.5
L2	3	FIMM003730-001	Ponatinib	Broad TK inhibitor	S1490	Selleck	0.1
M2	3	FIMM003730-001	Ponatinib	Broad TK inhibitor	S1490	Selleck	1
N2	3	FIMM003730-001	Ponatinib	Broad TK inhibitor	S1490	Selleck	10
O2	3	FIMM003730-001	Ponatinib	Broad TK inhibitor	S1490	Selleck	100
P2	3	FIMM003730-001	Ponatinib	Broad TK inhibitor	S1490	Selleck	1000
A3	3	FIMM100395-001	Cabozantinib	VEGFR2, Met, FLT3, Tie2, Kit and Ret inhibitor	CT-XL184	ChemieTek	1000
B3	3	FIMM100395-001	Cabozantinib	VEGFR2, Met, FLT3, Tie2, Kit and Ret inhibitor	CT-XL184	ChemieTek	100
C3	3	FIMM100395-001	Cabozantinib	VEGFR2, Met, FLT3, Tie2, Kit and Ret inhibitor	CT-XL184	ChemieTek	10
D3	3	FIMM100395-001	Cabozantinib	VEGFR2, Met, FLT3, Tie2, Kit and Ret inhibitor	CT-XL184	ChemieTek	1
E3	3	FIMM100395-001	Cabozantinib	VEGFR2, Met, FLT3, Tie2, Kit and Ret inhibitor	CT-XL184	ChemieTek	0.1
F3	3	FIMM023820-003	Sunitinib	Broad TK inhibitor	S-8803	LC Laboratories	1000
G3	3	FIMM023820-003	Sunitinib	Broad TK inhibitor	S-8803	LC Laboratories	100
H3	3	FIMM023820-003	Sunitinib	Broad TK inhibitor	S-8803	LC Laboratories	10
I3	3	FIMM023820-003	Sunitinib	Broad TK inhibitor	S-8803	LC Laboratories	1
J3	3	FIMM023820-003	Sunitinib	Broad TK inhibitor	S-8803	LC Laboratories	0.1
K3	3	FIMM003744-001	Belinostat	HDAC inhibitor	CT-BELI	ChemieTek	1
L3	3	FIMM003744-001	Belinostat	HDAC inhibitor	CT-BELI	ChemieTek	10
M3	3	FIMM003744-001	Belinostat	HDAC inhibitor	CT-BELI	ChemieTek	100
N3	3	FIMM003744-001	Belinostat	HDAC inhibitor	CT-BELI	ChemieTek	1000
O3	3	FIMM003744-001	Belinostat	HDAC inhibitor	CT-BELI	ChemieTek	10000
P3	3		DMSO				0
A4	3	FIMM003783-001	Panobinostat	HDAC inhibitor	P-3703	LC Laboratories	1000
B4	3	FIMM003783-001	Panobinostat	HDAC inhibitor	P-3703	LC Laboratories	100
C4	3	FIMM003783-001	Panobinostat	HDAC inhibitor	P-3703	LC Laboratories	10
D4	3	FIMM003783-001	Panobinostat	HDAC inhibitor	P-3703	LC Laboratories	1
E4	3	FIMM003783-001	Panobinostat	HDAC inhibitor	P-3703	LC Laboratories	0.1
F4	3	FIMM115484-002	Venetoclax	Bcl-2-selective inhibitor	CT-A199-2	ChemieTek	1000
G4	3	FIMM115484-002	Venetoclax	Bcl-2-selective inhibitor	CT-A199-2	ChemieTek	100
H4	3	FIMM115484-002	Venetoclax	Bcl-2-selective inhibitor	CT-A199-2	ChemieTek	10
I4	3	FIMM115484-002	Venetoclax	Bcl-2-selective inhibitor	CT-A199-2	ChemieTek	1
J4	3	FIMM115484-002	Venetoclax	Bcl-2-selective inhibitor	CT-A199-2	ChemieTek	0.1
K4	3	FIMM003781-001	Canertinib	pan-HER inhibitor	C-1201	LC Laboratories	1
L4	3	FIMM003781-001	Canertinib	pan-HER inhibitor	C-1201	LC Laboratories	10
M4	3		BzCl				0
N4	3	FIMM003781-001	Canertinib	pan-HER inhibitor	C-1201	LC Laboratories	100
O4	3	FIMM003781-001	Canertinib	pan-HER inhibitor	C-1201	LC Laboratories	1000
P4	3	FIMM003781-001	Canertinib	pan-HER inhibitor	C-1201	LC Laboratories	10000
A5	3	FIMM100379-001	Omacetaxine	Protein synthesis inhib (80 S ribosome)	sc-202652	Santa Cruz Biotechnology	10000
B5	3	FIMM100379-001	Omacetaxine	Protein synthesis inhib (80 S ribosome)	sc-202652	Santa Cruz Biotechnology	1000
C5	3	FIMM100379-001	Omacetaxine	Protein synthesis inhib (80 S ribosome)	sc-202652	Santa Cruz Biotechnology	100
D5	3		DMSO				0
E5	3	FIMM100379-001	Omacetaxine	Protein synthesis inhib (80 S ribosome)	sc-202652	Santa Cruz Biotechnology	10
F5	3	FIMM100379-001	Omacetaxine	Protein synthesis inhib (80 S ribosome)	sc-202652	Santa Cruz Biotechnology	1
G5	3	FIMM109441-001	Momelotinib	JAK1 & 2 inhibitor	CT-CYT387	ChemieTek	10000
H5	3	FIMM109441-001	Momelotinib	JAK1 & 2 inhibitor	CT-CYT387	ChemieTek	1000
I5	3	FIMM109441-001	Momelotinib	JAK1 & 2 inhibitor	CT-CYT387	ChemieTek	100
J5	3	FIMM109441-001	Momelotinib	JAK1 & 2 inhibitor	CT-CYT387	ChemieTek	10
K5	3	FIMM109441-001	Momelotinib	JAK1 & 2 inhibitor	CT-CYT387	ChemieTek	1
L5	3	FIMM003741-001	AZD7762	Chk1 inhibitor	Axon 1399	Axon Medchem	0.1
M5	3	FIMM003741-001	AZD7762	Chk1 inhibitor	Axon 1399	Axon Medchem	1
N5	3	FIMM003741-001	AZD7762	Chk1 inhibitor	Axon 1399	Axon Medchem	10
O5	3	FIMM003741-001	AZD7762	Chk1 inhibitor	Axon 1399	Axon Medchem	100
P5	3	FIMM003741-001	AZD7762	Chk1 inhibitor	Axon 1399	Axon Medchem	1000
A6	3	FIMM003715-001	Foretinib	MET, VEGFR2 inhibitor	S1111	Selleck	1000
B6	3	FIMM003715-001	Foretinib	MET, VEGFR2 inhibitor	S1111	Selleck	100
C6	3	FIMM003715-001	Foretinib	MET, VEGFR2 inhibitor	S1111	Selleck	10
D6	3	FIMM003715-001	Foretinib	MET, VEGFR2 inhibitor	S1111	Selleck	1
E6	3	FIMM003715-001	Foretinib	MET, VEGFR2 inhibitor	S1111	Selleck	0.1
F6	3	FIMM100396-001	AZD1480	JAK1/2, FGFR inhibitor	CT-A1480	ChemieTek	1000
G6	3		BzCl				0
H6	3	FIMM100396-001	AZD1480	JAK1/2, FGFR inhibitor	CT-A1480	ChemieTek	100
I6	3	FIMM100396-001	AZD1480	JAK1/2, FGFR inhibitor	CT-A1480	ChemieTek	10
J6	3	FIMM100396-001	AZD1480	JAK1/2, FGFR inhibitor	CT-A1480	ChemieTek	1
K6	3	FIMM100396-001	AZD1480	JAK1/2, FGFR inhibitor	CT-A1480	ChemieTek	0.1
L6	3	FIMM023818-005	Doxorubicin	Topoisomerase II inhibitor	D1515	Sigma-Aldrich	0.1
M6	3	FIMM023818-005	Doxorubicin	Topoisomerase II inhibitor	D1515	Sigma-Aldrich	1
N6	3	FIMM023818-005	Doxorubicin	Topoisomerase II inhibitor	D1515	Sigma-Aldrich	10
O6	3	FIMM023818-005	Doxorubicin	Topoisomerase II inhibitor	D1515	Sigma-Aldrich	100
P6	3	FIMM023818-005	Doxorubicin	Topoisomerase II inhibitor	D1515	Sigma-Aldrich	1000
A7	3	FIMM003797-001	Docetaxel	Mitotic inhibitor, taxane microtubule stabilizer	D-1000	LC Laboratories	1000
B7	3	FIMM003797-001	Docetaxel	Mitotic inhibitor, taxane microtubule stabilizer	D-1000	LC Laboratories	100
C7	3	FIMM003797-001	Docetaxel	Mitotic inhibitor, taxane microtubule stabilizer	D-1000	LC Laboratories	10
D7	3	FIMM003797-001	Docetaxel	Mitotic inhibitor, taxane microtubule stabilizer	D-1000	LC Laboratories	1
E7	3	FIMM003797-001	Docetaxel	Mitotic inhibitor, taxane microtubule stabilizer	D-1000	LC Laboratories	0.1
F7	3	FIMM100399-001	Quisinostat	HDAC inhibitor	A-1162	Active Biochem	1000
G7	3	FIMM100399-001	Quisinostat	HDAC inhibitor	A-1162	Active Biochem	100
H7	3	FIMM100399-001	Quisinostat	HDAC inhibitor	A-1162	Active Biochem	10
I7	3	FIMM100399-001	Quisinostat	HDAC inhibitor	A-1162	Active Biochem	1
J7	3	FIMM100399-001	Quisinostat	HDAC inhibitor	A-1162	Active Biochem	0.1
K7	3	FIMM000173-003	Idarubicin	Topoisomerase II inhibitor	I1656	Sigma-Aldrich	0.1
L7	3	FIMM000173-003	Idarubicin	Topoisomerase II inhibitor	I1656	Sigma-Aldrich	1
M7	3	FIMM000173-003	Idarubicin	Topoisomerase II inhibitor	I1656	Sigma-Aldrich	10
N7	3		DMSO				0
O7	3	FIMM000173-003	Idarubicin	Topoisomerase II inhibitor	I1656	Sigma-Aldrich	100
P7	3	FIMM000173-003	Idarubicin	Topoisomerase II inhibitor	I1656	Sigma-Aldrich	1000
A8	3	FIMM100352-001	AZ 3146	Mps1 kinase (TTK) inhibitor	3994	Tocris Biosciences	10000
B8	3	FIMM100352-001	AZ 3146	Mps1 kinase (TTK) inhibitor	3994	Tocris Biosciences	1000
C8	3	FIMM100352-001	AZ 3146	Mps1 kinase (TTK) inhibitor	3994	Tocris Biosciences	100
D8	3	FIMM100352-001	AZ 3146	Mps1 kinase (TTK) inhibitor	3994	Tocris Biosciences	10
E8	3	FIMM100352-001	AZ 3146	Mps1 kinase (TTK) inhibitor	3994	Tocris Biosciences	1
F8	3	FIMM115610-002	UNC0642	G9a/GLP inhibitor	5132	Tocris Biosciences	10000
G8	3	FIMM115610-002	UNC0642	G9a/GLP inhibitor	5132	Tocris Biosciences	1000
H8	3	FIMM115610-002	UNC0642	G9a/GLP inhibitor	5132	Tocris Biosciences	100
I8	3		DMSO				0
J8	3	FIMM115610-002	UNC0642	G9a/GLP inhibitor	5132	Tocris Biosciences	10
K8	3	FIMM115610-002	UNC0642	G9a/GLP inhibitor	5132	Tocris Biosciences	1
L8	3	FIMM003792-003	Pictilisib	PI3K inhibitor, pan-class I	HY-50094	Medchem Express	1
M8	3	FIMM003792-003	Pictilisib	PI3K inhibitor, pan-class I	HY-50094	Medchem Express	10
N8	3	FIMM003792-003	Pictilisib	PI3K inhibitor, pan-class I	HY-50094	Medchem Express	100
O8	3	FIMM003792-003	Pictilisib	PI3K inhibitor, pan-class I	HY-50094	Medchem Express	1000
P8	3	FIMM003792-003	Pictilisib	PI3K inhibitor, pan-class I	HY-50094	Medchem Express	10000
A9	3	FIMM023833-001	Quizartinib	FLT3 inhibitor	CT-AC220	ChemieTek	1000
B9	3		DMSO				0
C9	3	FIMM023833-001	Quizartinib	FLT3 inhibitor	CT-AC220	ChemieTek	100
D9	3	FIMM023833-001	Quizartinib	FLT3 inhibitor	CT-AC220	ChemieTek	10
E9	3	FIMM023833-001	Quizartinib	FLT3 inhibitor	CT-AC220	ChemieTek	1
F9	3	FIMM023833-001	Quizartinib	FLT3 inhibitor	CT-AC220	ChemieTek	0.1
G9	3	FIMM023811-005	Daunorubicin	Topoisomerase II inhibitor	HY-13062	Medchem Express	1000
H9	3	FIMM023811-005	Daunorubicin	Topoisomerase II inhibitor	HY-13062	Medchem Express	100
I9	3	FIMM023811-005	Daunorubicin	Topoisomerase II inhibitor	HY-13062	Medchem Express	10
J9	3	FIMM023811-005	Daunorubicin	Topoisomerase II inhibitor	HY-13062	Medchem Express	1
K9	3	FIMM023811-005	Daunorubicin	Topoisomerase II inhibitor	HY-13062	Medchem Express	0.1
L9	3	FIMM023819-003	Valrubicin	Topoisomerase II inhibitor	HY-13772	Medchem Express	0.5
M9	3	FIMM023819-003	Valrubicin	Topoisomerase II inhibitor	HY-13772	Medchem Express	5
N9	3	FIMM023819-003	Valrubicin	Topoisomerase II inhibitor	HY-13772	Medchem Express	50
O9	3	FIMM023819-003	Valrubicin	Topoisomerase II inhibitor	HY-13772	Medchem Express	500
P9	3	FIMM023819-003	Valrubicin	Topoisomerase II inhibitor	HY-13772	Medchem Express	5000
A10	3	FIMM023828-003	Fludarabine	Antimetabolite; Purine analog	HY-B0028	Medchem Express	10000
B10	3	FIMM023828-003	Fludarabine	Antimetabolite; Purine analog	HY-B0028	Medchem Express	1000
C10	3	FIMM023828-003	Fludarabine	Antimetabolite; Purine analog	HY-B0028	Medchem Express	100
D10	3	FIMM023828-003	Fludarabine	Antimetabolite; Purine analog	HY-B0028	Medchem Express	10
E10	3	FIMM023828-003	Fludarabine	Antimetabolite; Purine analog	HY-B0028	Medchem Express	1
F10	3		BzCl				0
G10	3	FIMM023799-003	Teniposide	Topoisomerase II inhibitor	HY-13761	Medchem Express	10000
H10	3	FIMM023799-003	Teniposide	Topoisomerase II inhibitor	HY-13761	Medchem Express	1000
I10	3	FIMM023799-003	Teniposide	Topoisomerase II inhibitor	HY-13761	Medchem Express	100
J10	3	FIMM023799-003	Teniposide	Topoisomerase II inhibitor	HY-13761	Medchem Express	10
K10	3	FIMM023799-003	Teniposide	Topoisomerase II inhibitor	HY-13761	Medchem Express	1
L10	3	FIMM000490-007	Mitoxantrone	Topoisomerase II inhibitor	HY-13502A	Medchem Express	0.1
M10	3	FIMM000490-007	Mitoxantrone	Topoisomerase II inhibitor	HY-13502A	Medchem Express	1
N10	3	FIMM000490-007	Mitoxantrone	Topoisomerase II inhibitor	HY-13502A	Medchem Express	10
O10	3	FIMM000490-007	Mitoxantrone	Topoisomerase II inhibitor	HY-13502A	Medchem Express	100
P10	3	FIMM000490-007	Mitoxantrone	Topoisomerase II inhibitor	HY-13502A	Medchem Express	1000
A11	3	FIMM023814-003	Etoposide	Topoisomerase II inhibitor	HY-13629	Medchem Express	10000
B11	3	FIMM023814-003	Etoposide	Topoisomerase II inhibitor	HY-13629	Medchem Express	1000
C11	3	FIMM023814-003	Etoposide	Topoisomerase II inhibitor	HY-13629	Medchem Express	100
D11	3	FIMM023814-003	Etoposide	Topoisomerase II inhibitor	HY-13629	Medchem Express	10
E11	3	FIMM023814-003	Etoposide	Topoisomerase II inhibitor	HY-13629	Medchem Express	1
F11	3	FIMM003707-003	Navitoclax	Bcl-2/Bcl-xL inhibitor	S1001-3	Selleck	10000
G11	3	FIMM003707-003	Navitoclax	Bcl-2/Bcl-xL inhibitor	S1001-3	Selleck	1000
H11	3	FIMM003707-003	Navitoclax	Bcl-2/Bcl-xL inhibitor	S1001-3	Selleck	100
I11	3	FIMM003707-003	Navitoclax	Bcl-2/Bcl-xL inhibitor	S1001-3	Selleck	10
J11	3	FIMM003707-003	Navitoclax	Bcl-2/Bcl-xL inhibitor	S1001-3	Selleck	1
K11	3	FIMM100371-002	Chloroquine	Antimalaria agent; chemo/radio sensitizer	C6628	Sigma-Aldrich	10
L11	3	FIMM100371-002	Chloroquine	Antimalaria agent; chemo/radio sensitizer	C6628	Sigma-Aldrich	100
M11	3	FIMM100371-002	Chloroquine	Antimalaria agent; chemo/radio sensitizer	C6628	Sigma-Aldrich	1000
N11	3		BzCl				0
O11	3	FIMM100371-002	Chloroquine	Antimalaria agent; chemo/radio sensitizer	C6628	Sigma-Aldrich	10000
P11	3	FIMM100371-002	Chloroquine	Antimalaria agent; chemo/radio sensitizer	C6628	Sigma-Aldrich	100000
A12	3	FIMM023808-002	Pemetrexed	Dihydrofolate reductase inhibitor	P-7177	LC Laboratories	10000
B12	3	FIMM023808-002	Pemetrexed	Dihydrofolate reductase inhibitor	P-7177	LC Laboratories	1000
C12	3		DMSO				0
D12	3	FIMM023808-002	Pemetrexed	Dihydrofolate reductase inhibitor	P-7177	LC Laboratories	100
E12	3	FIMM023808-002	Pemetrexed	Dihydrofolate reductase inhibitor	P-7177	LC Laboratories	10
F12	3	FIMM023808-002	Pemetrexed	Dihydrofolate reductase inhibitor	P-7177	LC Laboratories	1
G12	3	FIMM100372-002	Valproic acid	HDAC inhibitor	P4543	Sigma-Aldrich	1000000
H12	3	FIMM100372-002	Valproic acid	HDAC inhibitor	P4543	Sigma-Aldrich	100000
I12	3	FIMM100372-002	Valproic acid	HDAC inhibitor	P4543	Sigma-Aldrich	10000
J12	3	FIMM100372-002	Valproic acid	HDAC inhibitor	P4543	Sigma-Aldrich	1000
K12	3	FIMM100372-002	Valproic acid	HDAC inhibitor	P4543	Sigma-Aldrich	100
L12	3	FIMM023816-003	Arsenic(III) oxide	Thioredoxin reductase inhibitor; cytotoxic chemotherapeutic	202673	Sigma-Aldrich	0.25
M12	3	FIMM023816-003	Arsenic(III) oxide	Thioredoxin reductase inhibitor; cytotoxic chemotherapeutic	202673	Sigma-Aldrich	2.5
N12	3	FIMM023816-003	Arsenic(III) oxide	Thioredoxin reductase inhibitor; cytotoxic chemotherapeutic	202673	Sigma-Aldrich	25
O12	3	FIMM023816-003	Arsenic(III) oxide	Thioredoxin reductase inhibitor; cytotoxic chemotherapeutic	202673	Sigma-Aldrich	250
P12	3	FIMM023816-003	Arsenic(III) oxide	Thioredoxin reductase inhibitor; cytotoxic chemotherapeutic	202673	Sigma-Aldrich	2500
A13	3	FIMM000914-002	Deferoxamine	Iron chelator	D9533	Sigma-Aldrich	10000
B13	3	FIMM000914-002	Deferoxamine	Iron chelator	D9533	Sigma-Aldrich	1000
C13	3	FIMM000914-002	Deferoxamine	Iron chelator	D9533	Sigma-Aldrich	100
D13	3	FIMM000914-002	Deferoxamine	Iron chelator	D9533	Sigma-Aldrich	10
E13	3	FIMM000914-002	Deferoxamine	Iron chelator	D9533	Sigma-Aldrich	1
F13	3	FIMM003766-003	Plerixafor	CXCR4 antagonist	HY-50912	Medchem Express	10000
G13	3	FIMM003766-003	Plerixafor	CXCR4 antagonist	HY-50912	Medchem Express	1000
H13	3	FIMM003766-003	Plerixafor	CXCR4 antagonist	HY-50912	Medchem Express	100
I13	3	FIMM003766-003	Plerixafor	CXCR4 antagonist	HY-50912	Medchem Express	10
J13	3	FIMM003766-003	Plerixafor	CXCR4 antagonist	HY-50912	Medchem Express	1
K13	3	FIMM000528-005	Mepacrine	Unclear. PLA2 inhibitor. NF-kB inhibitor, p53 activator	Q3251	Sigma-Aldrich	5
L13	3	FIMM000528-005	Mepacrine	Unclear. PLA2 inhibitor. NF-kB inhibitor, p53 activator	Q3251	Sigma-Aldrich	50
M13	3	FIMM000528-005	Mepacrine	Unclear. PLA2 inhibitor. NF-kB inhibitor, p53 activator	Q3251	Sigma-Aldrich	500
N13	3	FIMM000528-005	Mepacrine	Unclear. PLA2 inhibitor. NF-kB inhibitor, p53 activator	Q3251	Sigma-Aldrich	5000
O13	3		DMSO				0
P13	3	FIMM000528-005	Mepacrine	Unclear. PLA2 inhibitor. NF-kB inhibitor, p53 activator	Q3251	Sigma-Aldrich	50000
A14	3	FIMM003569-002	Pravastatin	HMG CoA reductase inhibitor	2318	Tocris Biosciences	10000
B14	3	FIMM003569-002	Pravastatin	HMG CoA reductase inhibitor	2318	Tocris Biosciences	1000
C14	3	FIMM003569-002	Pravastatin	HMG CoA reductase inhibitor	2318	Tocris Biosciences	100
D14	3	FIMM003569-002	Pravastatin	HMG CoA reductase inhibitor	2318	Tocris Biosciences	10
E14	3	FIMM003569-002	Pravastatin	HMG CoA reductase inhibitor	2318	Tocris Biosciences	1
F14	3	FIMM000170-003	Metformin	AMPK activator	2864	Tocris Biosciences	100000
G14	3	FIMM000170-003	Metformin	AMPK activator	2864	Tocris Biosciences	10000
H14	3	FIMM000170-003	Metformin	AMPK activator	2864	Tocris Biosciences	1000
I14	3	FIMM000170-003	Metformin	AMPK activator	2864	Tocris Biosciences	100
J14	3		BzCl				0
K14	3	FIMM000170-003	Metformin	AMPK activator	2864	Tocris Biosciences	10
L14	3	FIMM023806-004	Carboplatin	Platinum-based antineoplastic agent	S1215-3	Selleck	10
M14	3	FIMM023806-004	Carboplatin	Platinum-based antineoplastic agent	S1215-3	Selleck	100
N14	3	FIMM023806-004	Carboplatin	Platinum-based antineoplastic agent	S1215-3	Selleck	1000
O14	3	FIMM023806-004	Carboplatin	Platinum-based antineoplastic agent	S1215-3	Selleck	10000
P14	3	FIMM023806-004	Carboplatin	Platinum-based antineoplastic agent	S1215-3	Selleck	100000
A15	3	FIMM023807-006	Cisplatin	Platinum-based antineoplastic agent	S1166-4	Selleck	100000
B15	3	FIMM023807-006	Cisplatin	Platinum-based antineoplastic agent	S1166-4	Selleck	10000
C15	3	FIMM023807-006	Cisplatin	Platinum-based antineoplastic agent	S1166-4	Selleck	1000
D15	3	FIMM023807-006	Cisplatin	Platinum-based antineoplastic agent	S1166-4	Selleck	100
E15	3		DMSO				0
F15	3	FIMM023807-006	Cisplatin	Platinum-based antineoplastic agent	S1166-4	Selleck	10
G15	3	FIMM023809-004	Oxaliplatin	Platinum-based antineoplastic agent	S1224-3	Selleck	100000
H15	3	FIMM023809-004	Oxaliplatin	Platinum-based antineoplastic agent	S1224-3	Selleck	10000
I15	3	FIMM023809-004	Oxaliplatin	Platinum-based antineoplastic agent	S1224-3	Selleck	1000
J15	3	FIMM023809-004	Oxaliplatin	Platinum-based antineoplastic agent	S1224-3	Selleck	100
K15	3	FIMM023809-004	Oxaliplatin	Platinum-based antineoplastic agent	S1224-3	Selleck	10
L15	3	FIMM109458-001	1-methyl-D-tryptophan	Indolamine 2,3-dioxygenase 1 and 2 inhibitor	452483	Sigma-Aldrich	0.5
M15	3	FIMM109458-001	1-methyl-D-tryptophan	Indolamine 2,3-dioxygenase 1 and 2 inhibitor	452483	Sigma-Aldrich	5
N15	3	FIMM109458-001	1-methyl-D-tryptophan	Indolamine 2,3-dioxygenase 1 and 2 inhibitor	452483	Sigma-Aldrich	50
O15	3	FIMM109458-001	1-methyl-D-tryptophan	Indolamine 2,3-dioxygenase 1 and 2 inhibitor	452483	Sigma-Aldrich	500
P15	3	FIMM109458-001	1-methyl-D-tryptophan	Indolamine 2,3-dioxygenase 1 and 2 inhibitor	452483	Sigma-Aldrich	5000
A16	3	FIMM003732-001	Perifosine	AKT/PI3K inhibitor	S1037	Selleck	2500
B16	3		BzCl				0
C16	3	FIMM003732-001	Perifosine	AKT/PI3K inhibitor	S1037	Selleck	250
D16	3	FIMM003732-001	Perifosine	AKT/PI3K inhibitor	S1037	Selleck	25
E16	3	FIMM003732-001	Perifosine	AKT/PI3K inhibitor	S1037	Selleck	2.5
F16	3	FIMM003732-001	Perifosine	AKT/PI3K inhibitor	S1037	Selleck	0.25
G16	3	FIMM136399-001	BMS863233	Cdc7 inhibitor	S7547	Selleck	10000
H16	3	FIMM136399-001	BMS863233	Cdc7 inhibitor	S7547	Selleck	1000
I16	3	FIMM136399-001	BMS863233	Cdc7 inhibitor	S7547	Selleck	100
J16	3	FIMM136399-001	BMS863233	Cdc7 inhibitor	S7547	Selleck	10
K16	3	FIMM136399-001	BMS863233	Cdc7 inhibitor	S7547	Selleck	1
L16	3	FIMM136474-001	Pixantrone	topoisomerase II inhibitor	HY-13727A	Medchem Express	1
M16	3	FIMM136474-001	Pixantrone	topoisomerase II inhibitor	HY-13727A	Medchem Express	10
N16	3	FIMM136474-001	Pixantrone	topoisomerase II inhibitor	HY-13727A	Medchem Express	100
O16	3	FIMM136474-001	Pixantrone	topoisomerase II inhibitor	HY-13727A	Medchem Express	1000
P16	3	FIMM136474-001	Pixantrone	topoisomerase II inhibitor	HY-13727A	Medchem Express	10000
A17	3	FIMM100417-003	Fostamatinib	Syk inhibitor	S2206-2	Selleck	2500
B17	3	FIMM100417-003	Fostamatinib	Syk inhibitor	S2206-2	Selleck	250
C17	3	FIMM100417-003	Fostamatinib	Syk inhibitor	S2206-2	Selleck	25
D17	3	FIMM100417-003	Fostamatinib	Syk inhibitor	S2206-2	Selleck	2.5
E17	3	FIMM100417-003	Fostamatinib	Syk inhibitor	S2206-2	Selleck	0.25
F17	3	FIMM000208-002	Miltefosine	Antimicrobial, inhibits PI3K/AKT	S3056	Selleck	100000
G17	3	FIMM000208-002	Miltefosine	Antimicrobial, inhibits PI3K/AKT	S3056	Selleck	10000
H17	3	FIMM000208-002	Miltefosine	Antimicrobial, inhibits PI3K/AKT	S3056	Selleck	1000
I17	3	FIMM000208-002	Miltefosine	Antimicrobial, inhibits PI3K/AKT	S3056	Selleck	100
J17	3	FIMM000208-002	Miltefosine	Antimicrobial, inhibits PI3K/AKT	S3056	Selleck	10
K17	3	FIMM003705-003	Palbociclib	CDK4/6 inhibitor	S1116-2	Selleck	1
L17	3		DMSO				0
M17	3	FIMM003705-003	Palbociclib	CDK4/6 inhibitor	S1116-2	Selleck	10
N17	3	FIMM003705-003	Palbociclib	CDK4/6 inhibitor	S1116-2	Selleck	100
O17	3	FIMM003705-003	Palbociclib	CDK4/6 inhibitor	S1116-2	Selleck	1000
P17	3	FIMM003705-003	Palbociclib	CDK4/6 inhibitor	S1116-2	Selleck	10000
A18	3	FIMM100386-001	Linifanib	VEGFR, PDGFR, CSF-1R, FLT3 inhibitor	S1003	Selleck	1000
B18	3	FIMM100386-001	Linifanib	VEGFR, PDGFR, CSF-1R, FLT3 inhibitor	S1003	Selleck	100
C18	3	FIMM100386-001	Linifanib	VEGFR, PDGFR, CSF-1R, FLT3 inhibitor	S1003	Selleck	10
D18	3	FIMM100386-001	Linifanib	VEGFR, PDGFR, CSF-1R, FLT3 inhibitor	S1003	Selleck	1
E18	3	FIMM100386-001	Linifanib	VEGFR, PDGFR, CSF-1R, FLT3 inhibitor	S1003	Selleck	0.1
F18	3	FIMM100387-001	Brivanib	VEGFR inhibitor	S1084	Selleck	1000
G18	3	FIMM100387-001	Brivanib	VEGFR inhibitor	S1084	Selleck	100
H18	3	FIMM100387-001	Brivanib	VEGFR inhibitor	S1084	Selleck	10
I18	3	FIMM100387-001	Brivanib	VEGFR inhibitor	S1084	Selleck	1
J18	3	FIMM100387-001	Brivanib	VEGFR inhibitor	S1084	Selleck	0.1
K18	3	FIMM109459-001	Dacomitinib	pan-HER inhibitor	CT-DACO	ChemieTek	0.1
L18	3	FIMM109459-001	Dacomitinib	pan-HER inhibitor	CT-DACO	ChemieTek	1
M18	3	FIMM109459-001	Dacomitinib	pan-HER inhibitor	CT-DACO	ChemieTek	10
N18	3	FIMM109459-001	Dacomitinib	pan-HER inhibitor	CT-DACO	ChemieTek	100
O18	3		BzCl				0
P18	3	FIMM109459-001	Dacomitinib	pan-HER inhibitor	CT-DACO	ChemieTek	1000
A19	3	FIMM109460-001	Dinaciclib	CDK inhibitor	CT-DINA	ChemieTek	1000
B19	3	FIMM109460-001	Dinaciclib	CDK inhibitor	CT-DINA	ChemieTek	100
C19	3	FIMM109460-001	Dinaciclib	CDK inhibitor	CT-DINA	ChemieTek	10
D19	3	FIMM109460-001	Dinaciclib	CDK inhibitor	CT-DINA	ChemieTek	1
E19	3	FIMM109460-001	Dinaciclib	CDK inhibitor	CT-DINA	ChemieTek	0.1
F19	3	FIMM133810-001	Duvelisib	PI3K inhibitor	S7028	Selleck	500
G19	3	FIMM133810-001	Duvelisib	PI3K inhibitor	S7028	Selleck	50
H19	3		DMSO				0
I19	3	FIMM133810-001	Duvelisib	PI3K inhibitor	S7028	Selleck	5
J19	3	FIMM133810-001	Duvelisib	PI3K inhibitor	S7028	Selleck	0.5
K19	3	FIMM133810-001	Duvelisib	PI3K inhibitor	S7028	Selleck	0.05
L19	3	FIMM136377-001	Ribociclib	CDK4/6 inhibitor	S7440	Selleck	1
M19	3	FIMM136377-001	Ribociclib	CDK4/6 inhibitor	S7440	Selleck	10
N19	3	FIMM136377-001	Ribociclib	CDK4/6 inhibitor	S7440	Selleck	100
O19	3	FIMM136377-001	Ribociclib	CDK4/6 inhibitor	S7440	Selleck	1000
P19	3	FIMM136377-001	Ribociclib	CDK4/6 inhibitor	S7440	Selleck	10000
A20	3	FIMM136380-001	Pacritinib	FLT3/JAK2	S8057	Selleck	10000
B20	3	FIMM136380-001	Pacritinib	FLT3/JAK2	S8057	Selleck	1000
C20	3		DMSO				0
D20	3	FIMM136380-001	Pacritinib	FLT3/JAK2	S8057	Selleck	100
E20	3	FIMM136380-001	Pacritinib	FLT3/JAK2	S8057	Selleck	10
F20	3	FIMM136380-001	Pacritinib	FLT3/JAK2	S8057	Selleck	1
G20	3	FIMM100382-002	Neratinib	EGFR inhibitor	S2150(2)	Selleck	1000
H20	3	FIMM100382-002	Neratinib	EGFR inhibitor	S2150(2)	Selleck	100
I20	3	FIMM100382-002	Neratinib	EGFR inhibitor	S2150(2)	Selleck	10
J20	3	FIMM100382-002	Neratinib	EGFR inhibitor	S2150(2)	Selleck	1
K20	3	FIMM100382-002	Neratinib	EGFR inhibitor	S2150(2)	Selleck	0.1
L20	3	FIMM136495-001	Pexidartinib	KIT, CSF1R, FLT3 inhibitor	HY-16749	Medchem Express	1
M20	3	FIMM136495-001	Pexidartinib	KIT, CSF1R, FLT3 inhibitor	HY-16749	Medchem Express	10
N20	3	FIMM136495-001	Pexidartinib	KIT, CSF1R, FLT3 inhibitor	HY-16749	Medchem Express	100
O20	3	FIMM136495-001	Pexidartinib	KIT, CSF1R, FLT3 inhibitor	HY-16749	Medchem Express	1000
P20	3	FIMM136495-001	Pexidartinib	KIT, CSF1R, FLT3 inhibitor	HY-16749	Medchem Express	10000
A21	3	FIMM136404-001	Losmapimod	p38MAPK inhibitor	S7215	Selleck	10000
B21	3	FIMM136404-001	Losmapimod	p38MAPK inhibitor	S7215	Selleck	1000
C21	3	FIMM136404-001	Losmapimod	p38MAPK inhibitor	S7215	Selleck	100
D21	3	FIMM136404-001	Losmapimod	p38MAPK inhibitor	S7215	Selleck	10
E21	3	FIMM136404-001	Losmapimod	p38MAPK inhibitor	S7215	Selleck	1
F21	3	FIMM136415-001	Rociletinib	EGFR(L858R/T790M) inhibitor	CT-CO1686	ChemieTek	10000
G21	3	FIMM136415-001	Rociletinib	EGFR(L858R/T790M) inhibitor	CT-CO1686	ChemieTek	1000
H21	3	FIMM136415-001	Rociletinib	EGFR(L858R/T790M) inhibitor	CT-CO1686	ChemieTek	100
I21	3	FIMM136415-001	Rociletinib	EGFR(L858R/T790M) inhibitor	CT-CO1686	ChemieTek	10
J21	3	FIMM136415-001	Rociletinib	EGFR(L858R/T790M) inhibitor	CT-CO1686	ChemieTek	1
K21	3		BzCl				0
L21	3	FIMM136428-002	Taselisib	PI3K alpha, delta, (gamma) selective inhibitor	HY-13898-2	Medchem Express	0.1
M21	3	FIMM136428-002	Taselisib	PI3K alpha, delta, (gamma) selective inhibitor	HY-13898-2	Medchem Express	1
N21	3	FIMM136428-002	Taselisib	PI3K alpha, delta, (gamma) selective inhibitor	HY-13898-2	Medchem Express	10
O21	3	FIMM136428-002	Taselisib	PI3K alpha, delta, (gamma) selective inhibitor	HY-13898-2	Medchem Express	100
P21	3	FIMM136428-002	Taselisib	PI3K alpha, delta, (gamma) selective inhibitor	HY-13898-2	Medchem Express	1000
A22	3	FIMM136510-001	Gilteritinib	FLT3/AXL inhibitor	CT-GILT	ChemieTek	1000
B22	3	FIMM136510-001	Gilteritinib	FLT3/AXL inhibitor	CT-GILT	ChemieTek	100
C22	3	FIMM136510-001	Gilteritinib	FLT3/AXL inhibitor	CT-GILT	ChemieTek	10
D22	3	FIMM136510-001	Gilteritinib	FLT3/AXL inhibitor	CT-GILT	ChemieTek	1
E22	3	FIMM136510-001	Gilteritinib	FLT3/AXL inhibitor	CT-GILT	ChemieTek	0.1
F22	3	FIMM136516-001	Peficitinb	JAK inhibitor	S7650	Selleck	2500
G22	3	FIMM136516-001	Peficitinb	JAK inhibitor	S7650	Selleck	250
H22	3	FIMM136516-001	Peficitinb	JAK inhibitor	S7650	Selleck	25
I22	3	FIMM136516-001	Peficitinb	JAK inhibitor	S7650	Selleck	2.5
J22	3	FIMM136516-001	Peficitinb	JAK inhibitor	S7650	Selleck	0.25
K22	3	FIMM136503-001	Decernotinib	JAK3 inhibitor	CT-DECE	ChemieTek	1
L22	3	FIMM136503-001	Decernotinib	JAK3 inhibitor	CT-DECE	ChemieTek	10
M22	3	FIMM136503-001	Decernotinib	JAK3 inhibitor	CT-DECE	ChemieTek	100
N22	3	FIMM136503-001	Decernotinib	JAK3 inhibitor	CT-DECE	ChemieTek	1000
O22	3	FIMM136503-001	Decernotinib	JAK3 inhibitor	CT-DECE	ChemieTek	10000
P22	3		DMSO				0
A23	3		BzCl				0
B23	3	FIMM133830-002	Abemaciclib	CDK4/6 inhibitor	HY-16297	Medchem Express	2500
C23	3	FIMM133830-002	Abemaciclib	CDK4/6 inhibitor	HY-16297	Medchem Express	250
D23	3	FIMM133830-002	Abemaciclib	CDK4/6 inhibitor	HY-16297	Medchem Express	25
E23	3	FIMM133830-002	Abemaciclib	CDK4/6 inhibitor	HY-16297	Medchem Express	2.5
F23	3	FIMM133830-002	Abemaciclib	CDK4/6 inhibitor	HY-16297	Medchem Express	0.25
G23	3	FIMM136591-001	Ensartinib	ALK inhibitor	HY-16590	Medchem Express	1000
H23	3	FIMM136591-001	Ensartinib	ALK inhibitor	HY-16590	Medchem Express	100
I23	3	FIMM136591-001	Ensartinib	ALK inhibitor	HY-16590	Medchem Express	10
J23	3	FIMM136591-001	Ensartinib	ALK inhibitor	HY-16590	Medchem Express	1
K23	3	FIMM136591-001	Ensartinib	ALK inhibitor	HY-16590	Medchem Express	0.1
L23	3	FIMM136599-001	Upadacitinib	JAK1-selective inhibitor	HY-19569	Medchem Express	1
M23	3	FIMM136599-001	Upadacitinib	JAK1-selective inhibitor	HY-19569	Medchem Express	10
N23	3	FIMM136599-001	Upadacitinib	JAK1-selective inhibitor	HY-19569	Medchem Express	100
O23	3	FIMM136599-001	Upadacitinib	JAK1-selective inhibitor	HY-19569	Medchem Express	1000
P23	3	FIMM136599-001	Upadacitinib	JAK1-selective inhibitor	HY-19569	Medchem Express	10000
A24	3		cells
B24	3		cells
C24	3		BzCl				0
D24	3		cells
E24	3		cells
F24	3		cells
G24	3		cells
H24	3		cells
I24	3		cells
J24	3		cells
K24	3		cells
L24	3		cells
M24	3		cells
N24	3		cells
O24	3		cells
P24	3		BzCl				0
A1	4		cells
B1	4		cells
C1	4		cells
D1	4		cells
E1	4		cells
F1	4		cells
G1	4		cells
H1	4		cells
I1	4		cells
J1	4		cells
K1	4		cells
L1	4		cells
M1	4		cells
N1	4		cells
O1	4		cells
P1	4		cells
A2	4		BzCl				0
B2	4	FIMM136521-002	Radotinib	ABL, PDGFR inhibitor	205990	MedKoo Biosciences	10000
C2	4	FIMM136521-002	Radotinib	ABL, PDGFR inhibitor	205990	MedKoo Biosciences	1000
D2	4	FIMM136521-002	Radotinib	ABL, PDGFR inhibitor	205990	MedKoo Biosciences	100
E2	4	FIMM136521-002	Radotinib	ABL, PDGFR inhibitor	205990	MedKoo Biosciences	10
F2	4	FIMM136521-002	Radotinib	ABL, PDGFR inhibitor	205990	MedKoo Biosciences	1
G2	4	FIMM136527-001	TGR-1202	PI3Kdelta inhibitor	HY-12279	Medchem Express	2500
H2	4	FIMM136527-001	TGR-1202	PI3Kdelta inhibitor	HY-12279	Medchem Express	250
I2	4	FIMM136527-001	TGR-1202	PI3Kdelta inhibitor	HY-12279	Medchem Express	25
J2	4	FIMM136527-001	TGR-1202	PI3Kdelta inhibitor	HY-12279	Medchem Express	2.5
K2	4	FIMM136527-001	TGR-1202	PI3Kdelta inhibitor	HY-12279	Medchem Express	0.25
L2	4	FIMM136563-001	Acalabrutinib	BTK inhibitor	CT-ACP196	ChemieTek	0.1
M2	4	FIMM136563-001	Acalabrutinib	BTK inhibitor	CT-ACP196	ChemieTek	1
N2	4	FIMM136563-001	Acalabrutinib	BTK inhibitor	CT-ACP196	ChemieTek	10
O2	4	FIMM136563-001	Acalabrutinib	BTK inhibitor	CT-ACP196	ChemieTek	100
P2	4	FIMM136563-001	Acalabrutinib	BTK inhibitor	CT-ACP196	ChemieTek	1000
A3	4	FIMM136551-001	Brigatinib	ALK inhibitor, including gatekeeper mutant ALK	CT-AP261	ChemieTek	1000
B3	4	FIMM136551-001	Brigatinib	ALK inhibitor, including gatekeeper mutant ALK	CT-AP261	ChemieTek	100
C3	4	FIMM136551-001	Brigatinib	ALK inhibitor, including gatekeeper mutant ALK	CT-AP261	ChemieTek	10
D3	4	FIMM136551-001	Brigatinib	ALK inhibitor, including gatekeeper mutant ALK	CT-AP261	ChemieTek	1
E3	4	FIMM136551-001	Brigatinib	ALK inhibitor, including gatekeeper mutant ALK	CT-AP261	ChemieTek	0.1
F3	4	FIMM003772-002	Linsitinib	IGF1R, IR inhibitor	CT-O906-2	ChemieTek	10000
G3	4	FIMM003772-002	Linsitinib	IGF1R, IR inhibitor	CT-O906-2	ChemieTek	1000
H3	4	FIMM003772-002	Linsitinib	IGF1R, IR inhibitor	CT-O906-2	ChemieTek	100
I3	4	FIMM003772-002	Linsitinib	IGF1R, IR inhibitor	CT-O906-2	ChemieTek	10
J3	4	FIMM003772-002	Linsitinib	IGF1R, IR inhibitor	CT-O906-2	ChemieTek	1
K3	4	FIMM003714-002	Danusertib	Aurora, Ret, TrkA, FGFR-1 inhibitor	HY-10179	Medchem Express	1
L3	4	FIMM003714-002	Danusertib	Aurora, Ret, TrkA, FGFR-1 inhibitor	HY-10179	Medchem Express	10
M3	4	FIMM003714-002	Danusertib	Aurora, Ret, TrkA, FGFR-1 inhibitor	HY-10179	Medchem Express	100
N3	4	FIMM003714-002	Danusertib	Aurora, Ret, TrkA, FGFR-1 inhibitor	HY-10179	Medchem Express	1000
O3	4	FIMM003714-002	Danusertib	Aurora, Ret, TrkA, FGFR-1 inhibitor	HY-10179	Medchem Express	10000
P3	4		DMSO				0
A4	4	FIMM003719-002	SNS-032	CDK inhibitor	HY-10008	Medchem Express	10000
B4	4	FIMM003719-002	SNS-032	CDK inhibitor	HY-10008	Medchem Express	1000
C4	4	FIMM003719-002	SNS-032	CDK inhibitor	HY-10008	Medchem Express	100
D4	4	FIMM003719-002	SNS-032	CDK inhibitor	HY-10008	Medchem Express	10
E4	4	FIMM003719-002	SNS-032	CDK inhibitor	HY-10008	Medchem Express	1
F4	4	FIMM003795-001	Seliciclib	CDK2/7/9 inhibitor	R-1234	LC Laboratories	10000
G4	4	FIMM003795-001	Seliciclib	CDK2/7/9 inhibitor	R-1234	LC Laboratories	1000
H4	4	FIMM003795-001	Seliciclib	CDK2/7/9 inhibitor	R-1234	LC Laboratories	100
I4	4	FIMM003795-001	Seliciclib	CDK2/7/9 inhibitor	R-1234	LC Laboratories	10
J4	4	FIMM003795-001	Seliciclib	CDK2/7/9 inhibitor	R-1234	LC Laboratories	1
K4	4	FIMM023832-001	Dactolisib	mTOR/(PI3K) inhibitor	N-4288	LC Laboratories	0.1
L4	4	FIMM023832-001	Dactolisib	mTOR/(PI3K) inhibitor	N-4288	LC Laboratories	1
M4	4		BzCl				0
N4	4	FIMM023832-001	Dactolisib	mTOR/(PI3K) inhibitor	N-4288	LC Laboratories	10
O4	4	FIMM023832-001	Dactolisib	mTOR/(PI3K) inhibitor	N-4288	LC Laboratories	100
P4	4	FIMM023832-001	Dactolisib	mTOR/(PI3K) inhibitor	N-4288	LC Laboratories	1000
A5	4	FIMM100347-002	Gandotinib	JAK2 inhibitor	HY-13034	Medchem Express	10000
B5	4	FIMM100347-002	Gandotinib	JAK2 inhibitor	HY-13034	Medchem Express	1000
C5	4	FIMM100347-002	Gandotinib	JAK2 inhibitor	HY-13034	Medchem Express	100
D5	4		DMSO				0
E5	4	FIMM100347-002	Gandotinib	JAK2 inhibitor	HY-13034	Medchem Express	10
F5	4	FIMM100347-002	Gandotinib	JAK2 inhibitor	HY-13034	Medchem Express	1
G5	4	FIMM100398-001	Sonolisib	PI3K inhibitor, pan-class I. Irreversible	PX-866	Active Biochem	10000
H5	4	FIMM100398-001	Sonolisib	PI3K inhibitor, pan-class I. Irreversible	PX-866	Active Biochem	1000
I5	4	FIMM100398-001	Sonolisib	PI3K inhibitor, pan-class I. Irreversible	PX-866	Active Biochem	100
J5	4	FIMM100398-001	Sonolisib	PI3K inhibitor, pan-class I. Irreversible	PX-866	Active Biochem	10
K5	4	FIMM100398-001	Sonolisib	PI3K inhibitor, pan-class I. Irreversible	PX-866	Active Biochem	1
L5	4	FIMM109464-001	Crenolanib	PDGFRA and PDGFRB inhibitor	S2730	Selleck	1
M5	4	FIMM109464-001	Crenolanib	PDGFRA and PDGFRB inhibitor	S2730	Selleck	10
N5	4	FIMM109464-001	Crenolanib	PDGFRA and PDGFRB inhibitor	S2730	Selleck	100
O5	4	FIMM109464-001	Crenolanib	PDGFRA and PDGFRB inhibitor	S2730	Selleck	1000
P5	4	FIMM109464-001	Crenolanib	PDGFRA and PDGFRB inhibitor	S2730	Selleck	10000
A6	4	FIMM115469-002	Vistusertib	mTOR inhibitor, ATP-competitive	HY-15247	Medchem Express	10000
B6	4	FIMM115469-002	Vistusertib	mTOR inhibitor, ATP-competitive	HY-15247	Medchem Express	1000
C6	4	FIMM115469-002	Vistusertib	mTOR inhibitor, ATP-competitive	HY-15247	Medchem Express	100
D6	4	FIMM115469-002	Vistusertib	mTOR inhibitor, ATP-competitive	HY-15247	Medchem Express	10
E6	4	FIMM115469-002	Vistusertib	mTOR inhibitor, ATP-competitive	HY-15247	Medchem Express	1
F6	4	FIMM115486-003	Ipatasertib	AKT inhibitor	CT-G0068-2	ChemieTek	10000
G6	4		BzCl				0
H6	4	FIMM115486-003	Ipatasertib	AKT inhibitor	CT-G0068-2	ChemieTek	1000
I6	4	FIMM115486-003	Ipatasertib	AKT inhibitor	CT-G0068-2	ChemieTek	100
J6	4	FIMM115486-003	Ipatasertib	AKT inhibitor	CT-G0068-2	ChemieTek	10
K6	4	FIMM115486-003	Ipatasertib	AKT inhibitor	CT-G0068-2	ChemieTek	1
L6	4	FIMM133791-001	AZD-5363	AKT inhibitor	CT-A5363	ChemieTek	1
M6	4	FIMM133791-001	AZD-5363	AKT inhibitor	CT-A5363	ChemieTek	10
N6	4	FIMM133791-001	AZD-5363	AKT inhibitor	CT-A5363	ChemieTek	100
O6	4	FIMM133791-001	AZD-5363	AKT inhibitor	CT-A5363	ChemieTek	1000
P6	4	FIMM133791-001	AZD-5363	AKT inhibitor	CT-A5363	ChemieTek	10000
A7	4	FIMM133794-001	Fedratinib	JAK2-selective inhibitor	CT-TG101	ChemieTek	10000
B7	4	FIMM133794-001	Fedratinib	JAK2-selective inhibitor	CT-TG101	ChemieTek	1000
C7	4	FIMM133794-001	Fedratinib	JAK2-selective inhibitor	CT-TG101	ChemieTek	100
D7	4	FIMM133794-001	Fedratinib	JAK2-selective inhibitor	CT-TG101	ChemieTek	10
E7	4	FIMM133794-001	Fedratinib	JAK2-selective inhibitor	CT-TG101	ChemieTek	1
F7	4	FIMM133815-001	Amuvatinib	Broad spectrum TK inhib	S1244	Selleck	10000
G7	4	FIMM133815-001	Amuvatinib	Broad spectrum TK inhib	S1244	Selleck	1000
H7	4	FIMM133815-001	Amuvatinib	Broad spectrum TK inhib	S1244	Selleck	100
I7	4	FIMM133815-001	Amuvatinib	Broad spectrum TK inhib	S1244	Selleck	10
J7	4	FIMM133815-001	Amuvatinib	Broad spectrum TK inhib	S1244	Selleck	1
K7	4	FIMM133811-001	Icotinib	EGFR inhibitor	S2922	Selleck	1
L7	4	FIMM133811-001	Icotinib	EGFR inhibitor	S2922	Selleck	10
M7	4	FIMM133811-001	Icotinib	EGFR inhibitor	S2922	Selleck	100
N7	4		DMSO				0
O7	4	FIMM133811-001	Icotinib	EGFR inhibitor	S2922	Selleck	1000
P7	4	FIMM133811-001	Icotinib	EGFR inhibitor	S2922	Selleck	10000
A8	4	FIMM133808-001	Milciclib	CDK2 inhibitor	S2751	Selleck	10000
B8	4	FIMM133808-001	Milciclib	CDK2 inhibitor	S2751	Selleck	1000
C8	4	FIMM133808-001	Milciclib	CDK2 inhibitor	S2751	Selleck	100
D8	4	FIMM133808-001	Milciclib	CDK2 inhibitor	S2751	Selleck	10
E8	4	FIMM133808-001	Milciclib	CDK2 inhibitor	S2751	Selleck	1
F8	4	FIMM133805-001	Tideglusib	GSK3 inhibitor	S2823	Selleck	3000
G8	4	FIMM133805-001	Tideglusib	GSK3 inhibitor	S2823	Selleck	300
H8	4	FIMM133805-001	Tideglusib	GSK3 inhibitor	S2823	Selleck	30
I8	4		DMSO				0
J8	4	FIMM133805-001	Tideglusib	GSK3 inhibitor	S2823	Selleck	3
K8	4	FIMM133805-001	Tideglusib	GSK3 inhibitor	S2823	Selleck	0.3
L8	4	FIMM003760-001	MK-2206	AKT inhibitor	CT-MK2206	ChemieTek	0.1
M8	4	FIMM003760-001	MK-2206	AKT inhibitor	CT-MK2206	ChemieTek	1
N8	4	FIMM003760-001	MK-2206	AKT inhibitor	CT-MK2206	ChemieTek	10
O8	4	FIMM003760-001	MK-2206	AKT inhibitor	CT-MK2206	ChemieTek	100
P8	4	FIMM003760-001	MK-2206	AKT inhibitor	CT-MK2206	ChemieTek	1000
A9	4	FIMM002337-002	BI 2536	PLK1 inhibitor	S1109	Selleck	1000
B9	4		DMSO				0
C9	4	FIMM002337-002	BI 2536	PLK1 inhibitor	S1109	Selleck	100
D9	4	FIMM002337-002	BI 2536	PLK1 inhibitor	S1109	Selleck	10
E9	4	FIMM002337-002	BI 2536	PLK1 inhibitor	S1109	Selleck	1
F9	4	FIMM002337-002	BI 2536	PLK1 inhibitor	S1109	Selleck	0.1
G9	4	FIMM003785-001	Tandutinib	FLT3, PDGFR, KIT inhibitor	T-7802	LC Laboratories	1000
H9	4	FIMM003785-001	Tandutinib	FLT3, PDGFR, KIT inhibitor	T-7802	LC Laboratories	100
I9	4	FIMM003785-001	Tandutinib	FLT3, PDGFR, KIT inhibitor	T-7802	LC Laboratories	10
J9	4	FIMM003785-001	Tandutinib	FLT3, PDGFR, KIT inhibitor	T-7802	LC Laboratories	1
K9	4	FIMM003785-001	Tandutinib	FLT3, PDGFR, KIT inhibitor	T-7802	LC Laboratories	0.1
L9	4	FIMM100373-001	Tivantinib	MET inhibitor	CT-ARQ197	ChemieTek	0.1
M9	4	FIMM100373-001	Tivantinib	MET inhibitor	CT-ARQ197	ChemieTek	1
N9	4	FIMM100373-001	Tivantinib	MET inhibitor	CT-ARQ197	ChemieTek	10
O9	4	FIMM100373-001	Tivantinib	MET inhibitor	CT-ARQ197	ChemieTek	100
P9	4	FIMM100373-001	Tivantinib	MET inhibitor	CT-ARQ197	ChemieTek	1000
A10	4	FIMM100407-001	Binimetinib	MEK1/2 inhibitor	CT-A162	ChemieTek	1000
B10	4	FIMM100407-001	Binimetinib	MEK1/2 inhibitor	CT-A162	ChemieTek	100
C10	4	FIMM100407-001	Binimetinib	MEK1/2 inhibitor	CT-A162	ChemieTek	10
D10	4	FIMM100407-001	Binimetinib	MEK1/2 inhibitor	CT-A162	ChemieTek	1
E10	4	FIMM100407-001	Binimetinib	MEK1/2 inhibitor	CT-A162	ChemieTek	0.1
F10	4		BzCl				0
G10	4	FIMM100391-001	AZD4547	FGFR inhibitor	CT-A4547	ChemieTek	1000
H10	4	FIMM100391-001	AZD4547	FGFR inhibitor	CT-A4547	ChemieTek	100
I10	4	FIMM100391-001	AZD4547	FGFR inhibitor	CT-A4547	ChemieTek	10
J10	4	FIMM100391-001	AZD4547	FGFR inhibitor	CT-A4547	ChemieTek	1
K10	4	FIMM100391-001	AZD4547	FGFR inhibitor	CT-A4547	ChemieTek	0.1
L10	4	FIMM100385-001	Galunisertib	TGF-B/Smad inhibitor	S2230	Selleck	0.1
M10	4	FIMM100385-001	Galunisertib	TGF-B/Smad inhibitor	S2230	Selleck	1
N10	4	FIMM100385-001	Galunisertib	TGF-B/Smad inhibitor	S2230	Selleck	10
O10	4	FIMM100385-001	Galunisertib	TGF-B/Smad inhibitor	S2230	Selleck	100
P10	4	FIMM100385-001	Galunisertib	TGF-B/Smad inhibitor	S2230	Selleck	1000
A11	4	FIMM100384-001	Rabusertib	Chk1 inhibitor	S2626	Selleck	1000
B11	4	FIMM100384-001	Rabusertib	Chk1 inhibitor	S2626	Selleck	100
C11	4	FIMM100384-001	Rabusertib	Chk1 inhibitor	S2626	Selleck	10
D11	4	FIMM100384-001	Rabusertib	Chk1 inhibitor	S2626	Selleck	1
E11	4	FIMM100384-001	Rabusertib	Chk1 inhibitor	S2626	Selleck	0.1
F11	4	FIMM100380-001	NVP-RAF265	"C-Raf" inhibitor, unclear MoA	S2161	Selleck	1000
G11	4	FIMM100380-001	NVP-RAF265	"C-Raf" inhibitor, unclear MoA	S2161	Selleck	100
H11	4	FIMM100380-001	NVP-RAF265	"C-Raf" inhibitor, unclear MoA	S2161	Selleck	10
I11	4	FIMM100380-001	NVP-RAF265	"C-Raf" inhibitor, unclear MoA	S2161	Selleck	1
J11	4	FIMM100380-001	NVP-RAF265	"C-Raf" inhibitor, unclear MoA	S2161	Selleck	0.1
K11	4	FIMM100355-002	Sotrastaurin	PKC inhibitor	Axon 1635-2	Axon Medchem	1
L11	4	FIMM100355-002	Sotrastaurin	PKC inhibitor	Axon 1635-2	Axon Medchem	10
M11	4	FIMM100355-002	Sotrastaurin	PKC inhibitor	Axon 1635-2	Axon Medchem	100
N11	4		BzCl				0
O11	4	FIMM100355-002	Sotrastaurin	PKC inhibitor	Axon 1635-2	Axon Medchem	1000
P11	4	FIMM100355-002	Sotrastaurin	PKC inhibitor	Axon 1635-2	Axon Medchem	10000
A12	4	FIMM133841-001	ENMD-2076	pan-Aurora, VEGFR inhibitor	S1181	Selleck	10000
B12	4	FIMM133841-001	ENMD-2076	pan-Aurora, VEGFR inhibitor	S1181	Selleck	1000
C12	4		DMSO				0
D12	4	FIMM133841-001	ENMD-2076	pan-Aurora, VEGFR inhibitor	S1181	Selleck	100
E12	4	FIMM133841-001	ENMD-2076	pan-Aurora, VEGFR inhibitor	S1181	Selleck	10
F12	4	FIMM133841-001	ENMD-2076	pan-Aurora, VEGFR inhibitor	S1181	Selleck	1
G12	4	FIMM133798-001	Bafetinib	Abl, Lyn inhibitor	S1369	Selleck	1000
H12	4	FIMM133798-001	Bafetinib	Abl, Lyn inhibitor	S1369	Selleck	100
I12	4	FIMM133798-001	Bafetinib	Abl, Lyn inhibitor	S1369	Selleck	10
J12	4	FIMM133798-001	Bafetinib	Abl, Lyn inhibitor	S1369	Selleck	1
K12	4	FIMM133798-001	Bafetinib	Abl, Lyn inhibitor	S1369	Selleck	0.1
L12	4	FIMM133844-001	PH-797804	p38MAPK inhibitor	S2726	Selleck	0.1
M12	4	FIMM133844-001	PH-797804	p38MAPK inhibitor	S2726	Selleck	1
N12	4	FIMM133844-001	PH-797804	p38MAPK inhibitor	S2726	Selleck	10
O12	4	FIMM133844-001	PH-797804	p38MAPK inhibitor	S2726	Selleck	100
P12	4	FIMM133844-001	PH-797804	p38MAPK inhibitor	S2726	Selleck	1000
A13	4	FIMM133843-001	PD0325901	MEK1/2 inhibitor	S1036	Selleck	1000
B13	4	FIMM133843-001	PD0325901	MEK1/2 inhibitor	S1036	Selleck	100
C13	4	FIMM133843-001	PD0325901	MEK1/2 inhibitor	S1036	Selleck	10
D13	4	FIMM133843-001	PD0325901	MEK1/2 inhibitor	S1036	Selleck	1
E13	4	FIMM133843-001	PD0325901	MEK1/2 inhibitor	S1036	Selleck	0.1
F13	4	FIMM133825-001	Sapitinib	Pan-HER inhibitor	S2192	Selleck	1000
G13	4	FIMM133825-001	Sapitinib	Pan-HER inhibitor	S2192	Selleck	100
H13	4	FIMM133825-001	Sapitinib	Pan-HER inhibitor	S2192	Selleck	10
I13	4	FIMM133825-001	Sapitinib	Pan-HER inhibitor	S2192	Selleck	1
J13	4	FIMM133825-001	Sapitinib	Pan-HER inhibitor	S2192	Selleck	0.1
K13	4	FIMM133835-001	Tesevatinib	EGFR, ERBB2, VEGFR, EPHB4	sc-364659	Santa Cruz Biotechnology	0.1
L13	4	FIMM133835-001	Tesevatinib	EGFR, ERBB2, VEGFR, EPHB4	sc-364659	Santa Cruz Biotechnology	1
M13	4	FIMM133835-001	Tesevatinib	EGFR, ERBB2, VEGFR, EPHB4	sc-364659	Santa Cruz Biotechnology	10
N13	4	FIMM133835-001	Tesevatinib	EGFR, ERBB2, VEGFR, EPHB4	sc-364659	Santa Cruz Biotechnology	100
O13	4		DMSO				0
P13	4	FIMM133835-001	Tesevatinib	EGFR, ERBB2, VEGFR, EPHB4	sc-364659	Santa Cruz Biotechnology	1000
A14	4	FIMM133852-001	Capmatinib	MET inhibitor	S2788	Selleck	1000
B14	4	FIMM133852-001	Capmatinib	MET inhibitor	S2788	Selleck	100
C14	4	FIMM133852-001	Capmatinib	MET inhibitor	S2788	Selleck	10
D14	4	FIMM133852-001	Capmatinib	MET inhibitor	S2788	Selleck	1
E14	4	FIMM133852-001	Capmatinib	MET inhibitor	S2788	Selleck	0.1
F14	4	FIMM133828-001	NVP-BGT226	PI3K/mTOR inhibitor	S2749	Selleck	1000
G14	4	FIMM133828-001	NVP-BGT226	PI3K/mTOR inhibitor	S2749	Selleck	100
H14	4	FIMM133828-001	NVP-BGT226	PI3K/mTOR inhibitor	S2749	Selleck	10
I14	4	FIMM133828-001	NVP-BGT226	PI3K/mTOR inhibitor	S2749	Selleck	1
J14	4		BzCl				0
K14	4	FIMM133828-001	NVP-BGT226	PI3K/mTOR inhibitor	S2749	Selleck	0.1
L14	4	FIMM133857-001	Gedatolisib	PI3K/mTOR inhibitor	S2628	Selleck	0.1
M14	4	FIMM133857-001	Gedatolisib	PI3K/mTOR inhibitor	S2628	Selleck	1
N14	4	FIMM133857-001	Gedatolisib	PI3K/mTOR inhibitor	S2628	Selleck	10
O14	4	FIMM133857-001	Gedatolisib	PI3K/mTOR inhibitor	S2628	Selleck	100
P14	4	FIMM133857-001	Gedatolisib	PI3K/mTOR inhibitor	S2628	Selleck	1000
A15	4	FIMM133823-001	Golvatinib	MET, VEGFR2 inhibitor	S2859	Selleck	2500
B15	4	FIMM133823-001	Golvatinib	MET, VEGFR2 inhibitor	S2859	Selleck	250
C15	4	FIMM133823-001	Golvatinib	MET, VEGFR2 inhibitor	S2859	Selleck	25
D15	4	FIMM133823-001	Golvatinib	MET, VEGFR2 inhibitor	S2859	Selleck	2.5
E15	4		DMSO				0
F15	4	FIMM133823-001	Golvatinib	MET, VEGFR2 inhibitor	S2859	Selleck	0.25
G15	4	FIMM133829-001	BMS-777607	Met, Axl, Ron and Tyro3 inhibitor	S1561	Selleck	2500
H15	4	FIMM133829-001	BMS-777607	Met, Axl, Ron and Tyro3 inhibitor	S1561	Selleck	250
I15	4	FIMM133829-001	BMS-777607	Met, Axl, Ron and Tyro3 inhibitor	S1561	Selleck	25
J15	4	FIMM133829-001	BMS-777607	Met, Axl, Ron and Tyro3 inhibitor	S1561	Selleck	2.5
K15	4	FIMM133829-001	BMS-777607	Met, Axl, Ron and Tyro3 inhibitor	S1561	Selleck	0.25
L15	4	FIMM133846-001	TG100-115	PI3K gamma/delta inhibitor	S1352	Selleck	1
M15	4	FIMM133846-001	TG100-115	PI3K gamma/delta inhibitor	S1352	Selleck	10
N15	4	FIMM133846-001	TG100-115	PI3K gamma/delta inhibitor	S1352	Selleck	100
O15	4	FIMM133846-001	TG100-115	PI3K gamma/delta inhibitor	S1352	Selleck	1000
P15	4	FIMM133846-001	TG100-115	PI3K gamma/delta inhibitor	S1352	Selleck	10000
A16	4	FIMM133860-001	CEP-32496	BRAF inhibitor	S8015	Selleck	10000
B16	4		BzCl				0
C16	4	FIMM133860-001	CEP-32496	BRAF inhibitor	S8015	Selleck	1000
D16	4	FIMM133860-001	CEP-32496	BRAF inhibitor	S8015	Selleck	100
E16	4	FIMM133860-001	CEP-32496	BRAF inhibitor	S8015	Selleck	10
F16	4	FIMM133860-001	CEP-32496	BRAF inhibitor	S8015	Selleck	1
G16	4	FIMM133822-001	Varlitinib	EGFR HER2 inhibitor	S2755	Selleck	10000
H16	4	FIMM133822-001	Varlitinib	EGFR HER2 inhibitor	S2755	Selleck	1000
I16	4	FIMM133822-001	Varlitinib	EGFR HER2 inhibitor	S2755	Selleck	100
J16	4	FIMM133822-001	Varlitinib	EGFR HER2 inhibitor	S2755	Selleck	10
K16	4	FIMM133822-001	Varlitinib	EGFR HER2 inhibitor	S2755	Selleck	1
L16	4	FIMM133819-001	Telatinib	VEGFR, KIT, PDGFR inhibitor	S2231	Selleck	1
M16	4	FIMM133819-001	Telatinib	VEGFR, KIT, PDGFR inhibitor	S2231	Selleck	10
N16	4	FIMM133819-001	Telatinib	VEGFR, KIT, PDGFR inhibitor	S2231	Selleck	100
O16	4	FIMM133819-001	Telatinib	VEGFR, KIT, PDGFR inhibitor	S2231	Selleck	1000
P16	4	FIMM133819-001	Telatinib	VEGFR, KIT, PDGFR inhibitor	S2231	Selleck	10000
A17	4	FIMM133886-001	Silmitasertib	CSNK2A1 inhibitor	S2248	Selleck	10000
B17	4	FIMM133886-001	Silmitasertib	CSNK2A1 inhibitor	S2248	Selleck	1000
C17	4	FIMM133886-001	Silmitasertib	CSNK2A1 inhibitor	S2248	Selleck	100
D17	4	FIMM133886-001	Silmitasertib	CSNK2A1 inhibitor	S2248	Selleck	10
E17	4	FIMM133886-001	Silmitasertib	CSNK2A1 inhibitor	S2248	Selleck	1
F17	4	FIMM133890-001	Talmapimod	p38MAPK alpha selective inhibitor	Axon 1671	Axon Medchem	10000
G17	4	FIMM133890-001	Talmapimod	p38MAPK alpha selective inhibitor	Axon 1671	Axon Medchem	1000
H17	4	FIMM133890-001	Talmapimod	p38MAPK alpha selective inhibitor	Axon 1671	Axon Medchem	100
I17	4	FIMM133890-001	Talmapimod	p38MAPK alpha selective inhibitor	Axon 1671	Axon Medchem	10
J17	4	FIMM133890-001	Talmapimod	p38MAPK alpha selective inhibitor	Axon 1671	Axon Medchem	1
K17	4	FIMM133821-001	Tozasertib	pan-Aurora inhibitor	S1048	Selleck	1
L17	4		DMSO				0
M17	4	FIMM133821-001	Tozasertib	pan-Aurora inhibitor	S1048	Selleck	10
N17	4	FIMM133821-001	Tozasertib	pan-Aurora inhibitor	S1048	Selleck	100
O17	4	FIMM133821-001	Tozasertib	pan-Aurora inhibitor	S1048	Selleck	1000
P17	4	FIMM133821-001	Tozasertib	pan-Aurora inhibitor	S1048	Selleck	10000
A18	4	FIMM136367-001	Encorafenib	B-Raf(V600E) inhibitor	S7108	Selleck	1000
B18	4	FIMM136367-001	Encorafenib	B-Raf(V600E) inhibitor	S7108	Selleck	100
C18	4	FIMM136367-001	Encorafenib	B-Raf(V600E) inhibitor	S7108	Selleck	10
D18	4	FIMM136367-001	Encorafenib	B-Raf(V600E) inhibitor	S7108	Selleck	1
E18	4	FIMM136367-001	Encorafenib	B-Raf(V600E) inhibitor	S7108	Selleck	0.1
F18	4	FIMM136381-001	Tanzisertib	JNK inhibitor	HY-15495	Medchem Express	10000
G18	4	FIMM136381-001	Tanzisertib	JNK inhibitor	HY-15495	Medchem Express	1000
H18	4	FIMM136381-001	Tanzisertib	JNK inhibitor	HY-15495	Medchem Express	100
I18	4	FIMM136381-001	Tanzisertib	JNK inhibitor	HY-15495	Medchem Express	10
J18	4	FIMM136381-001	Tanzisertib	JNK inhibitor	HY-15495	Medchem Express	1
K18	4	FIMM100366-004	UCN-01	PKCbeta, PDK1, Chk, Cdk2 inhibitor	U6508-4	Sigma-Aldrich	1
L18	4	FIMM100366-004	UCN-01	PKCbeta, PDK1, Chk, Cdk2 inhibitor	U6508-4	Sigma-Aldrich	10
M18	4	FIMM100366-004	UCN-01	PKCbeta, PDK1, Chk, Cdk2 inhibitor	U6508-4	Sigma-Aldrich	100
N18	4	FIMM100366-004	UCN-01	PKCbeta, PDK1, Chk, Cdk2 inhibitor	U6508-4	Sigma-Aldrich	1000
O18	4		BzCl				0
P18	4	FIMM100366-004	UCN-01	PKCbeta, PDK1, Chk, Cdk2 inhibitor	U6508-4	Sigma-Aldrich	10000
A19	4	FIMM133787-001	Alpelisib	PI3Kalpha inhibitor	S2814	Selleck	2500
B19	4	FIMM133787-001	Alpelisib	PI3Kalpha inhibitor	S2814	Selleck	250
C19	4	FIMM133787-001	Alpelisib	PI3Kalpha inhibitor	S2814	Selleck	25
D19	4	FIMM133787-001	Alpelisib	PI3Kalpha inhibitor	S2814	Selleck	2.5
E19	4	FIMM133787-001	Alpelisib	PI3Kalpha inhibitor	S2814	Selleck	0.25
F19	4	FIMM133788-001	Baricitinib	JAK inhibitor	S2851	Selleck	2500
G19	4	FIMM133788-001	Baricitinib	JAK inhibitor	S2851	Selleck	250
H19	4		DMSO				0
I19	4	FIMM133788-001	Baricitinib	JAK inhibitor	S2851	Selleck	25
J19	4	FIMM133788-001	Baricitinib	JAK inhibitor	S2851	Selleck	2.5
K19	4	FIMM133788-001	Baricitinib	JAK inhibitor	S2851	Selleck	0.25
L19	4	FIMM133889-001	GDC-0623	MEK1/2 inhibitor	A-1181	Active Biochem	0.25
M19	4	FIMM133889-001	GDC-0623	MEK1/2 inhibitor	A-1181	Active Biochem	2.5
N19	4	FIMM133889-001	GDC-0623	MEK1/2 inhibitor	A-1181	Active Biochem	25
O19	4	FIMM133889-001	GDC-0623	MEK1/2 inhibitor	A-1181	Active Biochem	250
P19	4	FIMM133889-001	GDC-0623	MEK1/2 inhibitor	A-1181	Active Biochem	2500
A20	4	FIMM003733-001	Motesanib	VEGFR, PDGFR, Ret, Kit inhibitor	S1032	Selleck	10000
B20	4	FIMM003733-001	Motesanib	VEGFR, PDGFR, Ret, Kit inhibitor	S1032	Selleck	1000
C20	4		DMSO				0
D20	4	FIMM003733-001	Motesanib	VEGFR, PDGFR, Ret, Kit inhibitor	S1032	Selleck	100
E20	4	FIMM003733-001	Motesanib	VEGFR, PDGFR, Ret, Kit inhibitor	S1032	Selleck	10
F20	4	FIMM003733-001	Motesanib	VEGFR, PDGFR, Ret, Kit inhibitor	S1032	Selleck	1
G20	4	FIMM100388-001	Buparlisib	PI3K inhibitor, pan-class I	S2247	Selleck	10000
H20	4	FIMM100388-001	Buparlisib	PI3K inhibitor, pan-class I	S2247	Selleck	1000
I20	4	FIMM100388-001	Buparlisib	PI3K inhibitor, pan-class I	S2247	Selleck	100
J20	4	FIMM100388-001	Buparlisib	PI3K inhibitor, pan-class I	S2247	Selleck	10
K20	4	FIMM100388-001	Buparlisib	PI3K inhibitor, pan-class I	S2247	Selleck	1
L20	4	FIMM003706-001	AT9283	Aurora A & B, Jak2, Flt, Abl inhibitor	S1134	Selleck	0.1
M20	4	FIMM003706-001	AT9283	Aurora A & B, Jak2, Flt, Abl inhibitor	S1134	Selleck	1
N20	4	FIMM003706-001	AT9283	Aurora A & B, Jak2, Flt, Abl inhibitor	S1134	Selleck	10
O20	4	FIMM003706-001	AT9283	Aurora A & B, Jak2, Flt, Abl inhibitor	S1134	Selleck	100
P20	4	FIMM003706-001	AT9283	Aurora A & B, Jak2, Flt, Abl inhibitor	S1134	Selleck	1000
A21	4	FIMM136406-001	OTS167	MELK inhibitor	S7159	Selleck	1000
B21	4	FIMM136406-001	OTS167	MELK inhibitor	S7159	Selleck	100
C21	4	FIMM136406-001	OTS167	MELK inhibitor	S7159	Selleck	10
D21	4	FIMM136406-001	OTS167	MELK inhibitor	S7159	Selleck	1
E21	4	FIMM136406-001	OTS167	MELK inhibitor	S7159	Selleck	0.1
F21	4	FIMM136402-001	Entospletinib	SYK inhibitor	S7523	Selleck	5000
G21	4	FIMM136402-001	Entospletinib	SYK inhibitor	S7523	Selleck	500
H21	4	FIMM136402-001	Entospletinib	SYK inhibitor	S7523	Selleck	50
I21	4	FIMM136402-001	Entospletinib	SYK inhibitor	S7523	Selleck	5
J21	4	FIMM136402-001	Entospletinib	SYK inhibitor	S7523	Selleck	0.5
K21	4		BzCl				0
L21	4	FIMM133824-002	Copanlisib	PI3K alpha, delta selective inhibitor	S2802-2	Selleck	0.1
M21	4	FIMM133824-002	Copanlisib	PI3K alpha, delta selective inhibitor	S2802-2	Selleck	1
N21	4	FIMM133824-002	Copanlisib	PI3K alpha, delta selective inhibitor	S2802-2	Selleck	10
O21	4	FIMM133824-002	Copanlisib	PI3K alpha, delta selective inhibitor	S2802-2	Selleck	100
P21	4	FIMM133824-002	Copanlisib	PI3K alpha, delta selective inhibitor	S2802-2	Selleck	1000
A22	4	FIMM003739-002	AZD1775	Wee1 inhibitor	CT-MK1775	ChemieTek	10000
B22	4	FIMM003739-002	AZD1775	Wee1 inhibitor	CT-MK1775	ChemieTek	1000
C22	4	FIMM003739-002	AZD1775	Wee1 inhibitor	CT-MK1775	ChemieTek	100
D22	4	FIMM003739-002	AZD1775	Wee1 inhibitor	CT-MK1775	ChemieTek	10
E22	4	FIMM003739-002	AZD1775	Wee1 inhibitor	CT-MK1775	ChemieTek	1
F22	4	FIMM003725-001	Alvocidib	CDK inhibitor	S1230	Selleck	10000
G22	4	FIMM003725-001	Alvocidib	CDK inhibitor	S1230	Selleck	1000
H22	4	FIMM003725-001	Alvocidib	CDK inhibitor	S1230	Selleck	100
I22	4	FIMM003725-001	Alvocidib	CDK inhibitor	S1230	Selleck	10
J22	4	FIMM003725-001	Alvocidib	CDK inhibitor	S1230	Selleck	1
K22	4	FIMM133834-001	Neflamapimod	p38MAPK inhibitor	3915	Tocris Biosciences	1
L22	4	FIMM133834-001	Neflamapimod	p38MAPK inhibitor	3915	Tocris Biosciences	10
M22	4	FIMM133834-001	Neflamapimod	p38MAPK inhibitor	3915	Tocris Biosciences	100
N22	4	FIMM133834-001	Neflamapimod	p38MAPK inhibitor	3915	Tocris Biosciences	1000
O22	4	FIMM133834-001	Neflamapimod	p38MAPK inhibitor	3915	Tocris Biosciences	10000
P22	4		DMSO				0
A23	4		BzCl				0
B23	4	FIMM109463-002	Ralimetinib	p38MAPK inhibitor	S1494-2	Selleck	10000
C23	4	FIMM109463-002	Ralimetinib	p38MAPK inhibitor	S1494-2	Selleck	1000
D23	4	FIMM109463-002	Ralimetinib	p38MAPK inhibitor	S1494-2	Selleck	100
E23	4	FIMM109463-002	Ralimetinib	p38MAPK inhibitor	S1494-2	Selleck	10
F23	4	FIMM109463-002	Ralimetinib	p38MAPK inhibitor	S1494-2	Selleck	1
G23	4	FIMM003749-001	BMS-754807	IGF1R inhibitor	HY-10200	Medchem Express	10000
H23	4	FIMM003749-001	BMS-754807	IGF1R inhibitor	HY-10200	Medchem Express	1000
I23	4	FIMM003749-001	BMS-754807	IGF1R inhibitor	HY-10200	Medchem Express	100
J23	4	FIMM003749-001	BMS-754807	IGF1R inhibitor	HY-10200	Medchem Express	10
K23	4	FIMM003749-001	BMS-754807	IGF1R inhibitor	HY-10200	Medchem Express	1
L23	4	FIMM133820-002	Triciribine	AKT inhibitor	S1117-3	Selleck	10
M23	4	FIMM133820-002	Triciribine	AKT inhibitor	S1117-3	Selleck	100
N23	4	FIMM133820-002	Triciribine	AKT inhibitor	S1117-3	Selleck	1000
O23	4	FIMM133820-002	Triciribine	AKT inhibitor	S1117-3	Selleck	10000
P23	4	FIMM133820-002	Triciribine	AKT inhibitor	S1117-3	Selleck	100000
A24	4		cells
B24	4		cells
C24	4		cells
D24	4		BzCl				0
E24	4		cells
F24	4		cells
G24	4		cells
H24	4		cells
I24	4		cells
J24	4		cells
K24	4		cells
L24	4		cells
M24	4		cells
N24	4		cells
O24	4		cells
P24	4		BzCl				0
A1	5		cells
B1	5		cells
C1	5		cells
D1	5		cells
E1	5		cells
F1	5		cells
G1	5		cells
H1	5		cells
I1	5		cells
J1	5		cells
K1	5		cells
L1	5		cells
M1	5		cells
N1	5		cells
O1	5		cells
P1	5		cells
A2	5		BzCl				0
B2	5	FIMM136472-001	KD025	ROCK2 inhibitor	HY-15307	Medchem Express	5000
C2	5	FIMM136472-001	KD025	ROCK2 inhibitor	HY-15307	Medchem Express	500
D2	5	FIMM136472-001	KD025	ROCK2 inhibitor	HY-15307	Medchem Express	50
E2	5	FIMM136472-001	KD025	ROCK2 inhibitor	HY-15307	Medchem Express	5
F2	5	FIMM136472-001	KD025	ROCK2 inhibitor	HY-15307	Medchem Express	0.5
G2	5	FIMM136436-001	Uprosertib	AKT inhibitor	HY-15965	Medchem Express	10000
H2	5	FIMM136436-001	Uprosertib	AKT inhibitor	HY-15965	Medchem Express	1000
I2	5	FIMM136436-001	Uprosertib	AKT inhibitor	HY-15965	Medchem Express	100
J2	5	FIMM136436-001	Uprosertib	AKT inhibitor	HY-15965	Medchem Express	10
K2	5	FIMM136436-001	Uprosertib	AKT inhibitor	HY-15965	Medchem Express	1
L2	5	FIMM136440-001	Filgotinib	JAK1-selective inhibitor	S7605	Selleck	1
M2	5	FIMM136440-001	Filgotinib	JAK1-selective inhibitor	S7605	Selleck	10
N2	5	FIMM136440-001	Filgotinib	JAK1-selective inhibitor	S7605	Selleck	100
O2	5	FIMM136440-001	Filgotinib	JAK1-selective inhibitor	S7605	Selleck	1000
P2	5	FIMM136440-001	Filgotinib	JAK1-selective inhibitor	S7605	Selleck	10000
A3	5	FIMM136500-001	Prexasertib	Chk1 inhibitor	HY-18174A	Medchem Express	10000
B3	5	FIMM136500-001	Prexasertib	Chk1 inhibitor	HY-18174A	Medchem Express	1000
C3	5	FIMM136500-001	Prexasertib	Chk1 inhibitor	HY-18174A	Medchem Express	100
D3	5	FIMM136500-001	Prexasertib	Chk1 inhibitor	HY-18174A	Medchem Express	10
E3	5	FIMM136500-001	Prexasertib	Chk1 inhibitor	HY-18174A	Medchem Express	1
F3	5	FIMM136493-001	Ulixertinib	ERK inhibitor	CT-VRT752	ChemieTek	10000
G3	5	FIMM136493-001	Ulixertinib	ERK inhibitor	CT-VRT752	ChemieTek	1000
H3	5	FIMM136493-001	Ulixertinib	ERK inhibitor	CT-VRT752	ChemieTek	100
I3	5	FIMM136493-001	Ulixertinib	ERK inhibitor	CT-VRT752	ChemieTek	10
J3	5	FIMM136493-001	Ulixertinib	ERK inhibitor	CT-VRT752	ChemieTek	1
K3	5	FIMM136473-001	Merestinib	Met inhibitor	HY-15514A	Medchem Express	0.1
L3	5	FIMM136473-001	Merestinib	Met inhibitor	HY-15514A	Medchem Express	1
M3	5	FIMM136473-001	Merestinib	Met inhibitor	HY-15514A	Medchem Express	10
N3	5	FIMM136473-001	Merestinib	Met inhibitor	HY-15514A	Medchem Express	100
O3	5	FIMM136473-001	Merestinib	Met inhibitor	HY-15514A	Medchem Express	1000
P3	5		DMSO				0
A4	5	FIMM136448-001	Afuresertib	AKT1-selective inhibitor	HY-15966A	Medchem Express	1000
B4	5	FIMM136448-001	Afuresertib	AKT1-selective inhibitor	HY-15966A	Medchem Express	100
C4	5	FIMM136448-001	Afuresertib	AKT1-selective inhibitor	HY-15966A	Medchem Express	10
D4	5	FIMM136448-001	Afuresertib	AKT1-selective inhibitor	HY-15966A	Medchem Express	1
E4	5	FIMM136448-001	Afuresertib	AKT1-selective inhibitor	HY-15966A	Medchem Express	0.1
F4	5	FIMM136475-001	Poziotinib	pan-HER inhibitor	HY-15730	Medchem Express	1000
G4	5	FIMM136475-001	Poziotinib	pan-HER inhibitor	HY-15730	Medchem Express	100
H4	5	FIMM136475-001	Poziotinib	pan-HER inhibitor	HY-15730	Medchem Express	10
I4	5	FIMM136475-001	Poziotinib	pan-HER inhibitor	HY-15730	Medchem Express	1
J4	5	FIMM136475-001	Poziotinib	pan-HER inhibitor	HY-15730	Medchem Express	0.1
K4	5	FIMM136477-001	Spebrutinib	BTK inhibitor	HY-18012	Medchem Express	0.1
L4	5	FIMM136477-001	Spebrutinib	BTK inhibitor	HY-18012	Medchem Express	1
M4	5		BzCl				0
N4	5	FIMM136477-001	Spebrutinib	BTK inhibitor	HY-18012	Medchem Express	10
O4	5	FIMM136477-001	Spebrutinib	BTK inhibitor	HY-18012	Medchem Express	100
P4	5	FIMM136477-001	Spebrutinib	BTK inhibitor	HY-18012	Medchem Express	1000
A5	5	FIMM136450-001	PF-06463922	ALK, ROS1 inhibitor	S7536	Selleck	1000
B5	5	FIMM136450-001	PF-06463922	ALK, ROS1 inhibitor	S7536	Selleck	100
C5	5	FIMM136450-001	PF-06463922	ALK, ROS1 inhibitor	S7536	Selleck	10
D5	5		DMSO				0
E5	5	FIMM136450-001	PF-06463922	ALK, ROS1 inhibitor	S7536	Selleck	1
F5	5	FIMM136450-001	PF-06463922	ALK, ROS1 inhibitor	S7536	Selleck	0.1
G5	5	FIMM136532-001	Entrectinib	TRK, ROS1, ALK inhibitor	HY-12678	Medchem Express	1000
H5	5	FIMM136532-001	Entrectinib	TRK, ROS1, ALK inhibitor	HY-12678	Medchem Express	100
I5	5	FIMM136532-001	Entrectinib	TRK, ROS1, ALK inhibitor	HY-12678	Medchem Express	10
J5	5	FIMM136532-001	Entrectinib	TRK, ROS1, ALK inhibitor	HY-12678	Medchem Express	1
K5	5	FIMM136532-001	Entrectinib	TRK, ROS1, ALK inhibitor	HY-12678	Medchem Express	0.1
L5	5	FIMM136520-002	ABC294640	Sphingosine kinase 2 inhibitor	S7174-2	Selleck	5
M5	5	FIMM136520-002	ABC294640	Sphingosine kinase 2 inhibitor	S7174-2	Selleck	50
N5	5	FIMM136520-002	ABC294640	Sphingosine kinase 2 inhibitor	S7174-2	Selleck	500
O5	5	FIMM136520-002	ABC294640	Sphingosine kinase 2 inhibitor	S7174-2	Selleck	5000
P5	5	FIMM136520-002	ABC294640	Sphingosine kinase 2 inhibitor	S7174-2	Selleck	50000
A6	5	FIMM136533-001	LY3023414	PI3K/mTOR/DNA-PK inhibitor	HY-12513	Medchem Express	2500
B6	5	FIMM136533-001	LY3023414	PI3K/mTOR/DNA-PK inhibitor	HY-12513	Medchem Express	250
C6	5	FIMM136533-001	LY3023414	PI3K/mTOR/DNA-PK inhibitor	HY-12513	Medchem Express	25
D6	5	FIMM136533-001	LY3023414	PI3K/mTOR/DNA-PK inhibitor	HY-12513	Medchem Express	2.5
E6	5	FIMM136533-001	LY3023414	PI3K/mTOR/DNA-PK inhibitor	HY-12513	Medchem Express	0.25
F6	5	FIMM136539-001	Glesatinib	MET, AXL, TIE, VEGFR, RON inhibitor	CT-MG265	ChemieTek	2500
G6	5		BzCl				0
H6	5	FIMM136539-001	Glesatinib	MET, AXL, TIE, VEGFR, RON inhibitor	CT-MG265	ChemieTek	250
I6	5	FIMM136539-001	Glesatinib	MET, AXL, TIE, VEGFR, RON inhibitor	CT-MG265	ChemieTek	25
J6	5	FIMM136539-001	Glesatinib	MET, AXL, TIE, VEGFR, RON inhibitor	CT-MG265	ChemieTek	2.5
K6	5	FIMM136539-001	Glesatinib	MET, AXL, TIE, VEGFR, RON inhibitor	CT-MG265	ChemieTek	0.25
L6	5	FIMM136523-001	CC-223	mTOR inhibitor	HY-16956	Medchem Express	1
M6	5	FIMM136523-001	CC-223	mTOR inhibitor	HY-16956	Medchem Express	10
N6	5	FIMM136523-001	CC-223	mTOR inhibitor	HY-16956	Medchem Express	100
O6	5	FIMM136523-001	CC-223	mTOR inhibitor	HY-16956	Medchem Express	1000
P6	5	FIMM136523-001	CC-223	mTOR inhibitor	HY-16956	Medchem Express	10000
A7	5	FIMM136518-001	AMG319	PI3Kdelta inhibitor	S7813	Selleck	1000
B7	5	FIMM136518-001	AMG319	PI3Kdelta inhibitor	S7813	Selleck	100
C7	5	FIMM136518-001	AMG319	PI3Kdelta inhibitor	S7813	Selleck	10
D7	5	FIMM136518-001	AMG319	PI3Kdelta inhibitor	S7813	Selleck	1
E7	5	FIMM136518-001	AMG319	PI3Kdelta inhibitor	S7813	Selleck	0.1
F7	5	FIMM136565-001	AZD3759	EGFR inhibitor, BBB penetrable	HY-18750	Medchem Express	1000
G7	5	FIMM136565-001	AZD3759	EGFR inhibitor, BBB penetrable	HY-18750	Medchem Express	100
H7	5	FIMM136565-001	AZD3759	EGFR inhibitor, BBB penetrable	HY-18750	Medchem Express	10
I7	5	FIMM136565-001	AZD3759	EGFR inhibitor, BBB penetrable	HY-18750	Medchem Express	1
J7	5	FIMM136565-001	AZD3759	EGFR inhibitor, BBB penetrable	HY-18750	Medchem Express	0.1
K7	5	FIMM136559-001	Olmutinib	EGFR(L858R/T790M) inhibitor	CT-HM712	ChemieTek	0.1
L7	5	FIMM136559-001	Olmutinib	EGFR(L858R/T790M) inhibitor	CT-HM712	ChemieTek	1
M7	5	FIMM136559-001	Olmutinib	EGFR(L858R/T790M) inhibitor	CT-HM712	ChemieTek	10
N7	5		DMSO				0
O7	5	FIMM136559-001	Olmutinib	EGFR(L858R/T790M) inhibitor	CT-HM712	ChemieTek	100
P7	5	FIMM136559-001	Olmutinib	EGFR(L858R/T790M) inhibitor	CT-HM712	ChemieTek	1000
A8	5	FIMM136592-001	GSK2256098	FAK inhibitor	HY-100498	Medchem Express	1000
B8	5	FIMM136592-001	GSK2256098	FAK inhibitor	HY-100498	Medchem Express	100
C8	5	FIMM136592-001	GSK2256098	FAK inhibitor	HY-100498	Medchem Express	10
D8	5	FIMM136592-001	GSK2256098	FAK inhibitor	HY-100498	Medchem Express	1
E8	5	FIMM136592-001	GSK2256098	FAK inhibitor	HY-100498	Medchem Express	0.1
F8	5	FIMM136593-001	GDC-0853	BTK inhibitor	HY-19834	Medchem Express	1000
G8	5	FIMM136593-001	GDC-0853	BTK inhibitor	HY-19834	Medchem Express	100
H8	5	FIMM136593-001	GDC-0853	BTK inhibitor	HY-19834	Medchem Express	10
I8	5		DMSO				0
J8	5	FIMM136593-001	GDC-0853	BTK inhibitor	HY-19834	Medchem Express	1
K8	5	FIMM136593-001	GDC-0853	BTK inhibitor	HY-19834	Medchem Express	0.1
L8	5	FIMM136594-001	Erdafitinib	FGFR inhibitor	HY-18708	Medchem Express	0.1
M8	5	FIMM136594-001	Erdafitinib	FGFR inhibitor	HY-18708	Medchem Express	1
N8	5	FIMM136594-001	Erdafitinib	FGFR inhibitor	HY-18708	Medchem Express	10
O8	5	FIMM136594-001	Erdafitinib	FGFR inhibitor	HY-18708	Medchem Express	100
P8	5	FIMM136594-001	Erdafitinib	FGFR inhibitor	HY-18708	Medchem Express	1000
A9	5	FIMM136595-001	Larotrectinib	TRK inhibitor	HY-12866	Medchem Express	1000
B9	5		DMSO				0
C9	5	FIMM136595-001	Larotrectinib	TRK inhibitor	HY-12866	Medchem Express	100
D9	5	FIMM136595-001	Larotrectinib	TRK inhibitor	HY-12866	Medchem Express	10
E9	5	FIMM136595-001	Larotrectinib	TRK inhibitor	HY-12866	Medchem Express	1
F9	5	FIMM136595-001	Larotrectinib	TRK inhibitor	HY-12866	Medchem Express	0.1
G9	5	FIMM136556-001	Serabelisib	PI3Kalpha selective inhibitor	HY-12285	Medchem Express	10000
H9	5	FIMM136556-001	Serabelisib	PI3Kalpha selective inhibitor	HY-12285	Medchem Express	1000
I9	5	FIMM136556-001	Serabelisib	PI3Kalpha selective inhibitor	HY-12285	Medchem Express	100
J9	5	FIMM136556-001	Serabelisib	PI3Kalpha selective inhibitor	HY-12285	Medchem Express	10
K9	5	FIMM136556-001	Serabelisib	PI3Kalpha selective inhibitor	HY-12285	Medchem Express	1
L9	5	FIMM136578-001	AMG-337	Met inhibitor	HY-18696	Medchem Express	1
M9	5	FIMM136578-001	AMG-337	Met inhibitor	HY-18696	Medchem Express	10
N9	5	FIMM136578-001	AMG-337	Met inhibitor	HY-18696	Medchem Express	100
O9	5	FIMM136578-001	AMG-337	Met inhibitor	HY-18696	Medchem Express	1000
P9	5	FIMM136578-001	AMG-337	Met inhibitor	HY-18696	Medchem Express	10000
A10	5	FIMM136584-001	PF06650833	IRAK4 inhibitor	HY-19836	Medchem Express	10000
B10	5	FIMM136584-001	PF06650833	IRAK4 inhibitor	HY-19836	Medchem Express	1000
C10	5	FIMM136584-001	PF06650833	IRAK4 inhibitor	HY-19836	Medchem Express	100
D10	5	FIMM136584-001	PF06650833	IRAK4 inhibitor	HY-19836	Medchem Express	10
E10	5	FIMM136584-001	PF06650833	IRAK4 inhibitor	HY-19836	Medchem Express	1
F10	5		BzCl				0
G10	5	FIMM136586-001	Amcasertib	Cancer stem cell kinase inhibitor	HY-17602	Medchem Express	10000
H10	5	FIMM136586-001	Amcasertib	Cancer stem cell kinase inhibitor	HY-17602	Medchem Express	1000
I10	5	FIMM136586-001	Amcasertib	Cancer stem cell kinase inhibitor	HY-17602	Medchem Express	100
J10	5	FIMM136586-001	Amcasertib	Cancer stem cell kinase inhibitor	HY-17602	Medchem Express	10
K10	5	FIMM136586-001	Amcasertib	Cancer stem cell kinase inhibitor	HY-17602	Medchem Express	1
L10	5	FIMM136552-001	Selonsertib	ASK1 inhibitor	CT-G4997	ChemieTek	0.1
M10	5	FIMM136552-001	Selonsertib	ASK1 inhibitor	CT-G4997	ChemieTek	1
N10	5	FIMM136552-001	Selonsertib	ASK1 inhibitor	CT-G4997	ChemieTek	10
O10	5	FIMM136552-001	Selonsertib	ASK1 inhibitor	CT-G4997	ChemieTek	100
P10	5	FIMM136552-001	Selonsertib	ASK1 inhibitor	CT-G4997	ChemieTek	1000
A11	5	FIMM109442-001	Sapanisertib	mTOR inhibitor	CT-INK128	ChemieTek	1000
B11	5	FIMM109442-001	Sapanisertib	mTOR inhibitor	CT-INK128	ChemieTek	100
C11	5	FIMM109442-001	Sapanisertib	mTOR inhibitor	CT-INK128	ChemieTek	10
D11	5	FIMM109442-001	Sapanisertib	mTOR inhibitor	CT-INK128	ChemieTek	1
E11	5	FIMM109442-001	Sapanisertib	mTOR inhibitor	CT-INK128	ChemieTek	0.1
F11	5	FIMM115473-001	GSK2636771	PI3K beta selective inhibitor	CT-GSK263	ChemieTek	10000
G11	5	FIMM115473-001	GSK2636771	PI3K beta selective inhibitor	CT-GSK263	ChemieTek	1000
H11	5	FIMM115473-001	GSK2636771	PI3K beta selective inhibitor	CT-GSK263	ChemieTek	100
I11	5	FIMM115473-001	GSK2636771	PI3K beta selective inhibitor	CT-GSK263	ChemieTek	10
J11	5	FIMM115473-001	GSK2636771	PI3K beta selective inhibitor	CT-GSK263	ChemieTek	1
K11	5	FIMM115485-001	BMS-911543	JAK2 inhibitor	CT-BMS911	ChemieTek	1
L11	5	FIMM115485-001	BMS-911543	JAK2 inhibitor	CT-BMS911	ChemieTek	10
M11	5	FIMM115485-001	BMS-911543	JAK2 inhibitor	CT-BMS911	ChemieTek	100
N11	5		BzCl				0
O11	5	FIMM115485-001	BMS-911543	JAK2 inhibitor	CT-BMS911	ChemieTek	1000
P11	5	FIMM115485-001	BMS-911543	JAK2 inhibitor	CT-BMS911	ChemieTek	10000
A12	5	FIMM133777-001	ASP3026	ALK inhibitor	CT-ASP302	ChemieTek	10000
B12	5	FIMM133777-001	ASP3026	ALK inhibitor	CT-ASP302	ChemieTek	1000
C12	5		DMSO				0
D12	5	FIMM133777-001	ASP3026	ALK inhibitor	CT-ASP302	ChemieTek	100
E12	5	FIMM133777-001	ASP3026	ALK inhibitor	CT-ASP302	ChemieTek	10
F12	5	FIMM133777-001	ASP3026	ALK inhibitor	CT-ASP302	ChemieTek	1
G12	5	FIMM133806-001	SGI-1776	PIM kinase inhibitor	S2198	Selleck	10000
H12	5	FIMM133806-001	SGI-1776	PIM kinase inhibitor	S2198	Selleck	1000
I12	5	FIMM133806-001	SGI-1776	PIM kinase inhibitor	S2198	Selleck	100
J12	5	FIMM133806-001	SGI-1776	PIM kinase inhibitor	S2198	Selleck	10
K12	5	FIMM133806-001	SGI-1776	PIM kinase inhibitor	S2198	Selleck	1
L12	5	FIMM100416-001	TAK-901	Aurora, Src family, JAK3, RTK inhibitor	S2718	Selleck	0.1
M12	5	FIMM100416-001	TAK-901	Aurora, Src family, JAK3, RTK inhibitor	S2718	Selleck	1
N12	5	FIMM100416-001	TAK-901	Aurora, Src family, JAK3, RTK inhibitor	S2718	Selleck	10
O12	5	FIMM100416-001	TAK-901	Aurora, Src family, JAK3, RTK inhibitor	S2718	Selleck	100
P12	5	FIMM100416-001	TAK-901	Aurora, Src family, JAK3, RTK inhibitor	S2718	Selleck	1000
A13	5	FIMM003740-002	PF-00477736	Chk1 inhibitor	Axon 1379-2	Axon Medchem	10000
B13	5	FIMM003740-002	PF-00477736	Chk1 inhibitor	Axon 1379-2	Axon Medchem	1000
C13	5	FIMM003740-002	PF-00477736	Chk1 inhibitor	Axon 1379-2	Axon Medchem	100
D13	5	FIMM003740-002	PF-00477736	Chk1 inhibitor	Axon 1379-2	Axon Medchem	10
E13	5	FIMM003740-002	PF-00477736	Chk1 inhibitor	Axon 1379-2	Axon Medchem	1
F13	5	FIMM100408-002	Tamatinib	Syk inhibitor	S2194-2	Selleck	10000
G13	5	FIMM100408-002	Tamatinib	Syk inhibitor	S2194-2	Selleck	1000
H13	5	FIMM100408-002	Tamatinib	Syk inhibitor	S2194-2	Selleck	100
I13	5	FIMM100408-002	Tamatinib	Syk inhibitor	S2194-2	Selleck	10
J13	5	FIMM100408-002	Tamatinib	Syk inhibitor	S2194-2	Selleck	1
K13	5	FIMM133877-002	OSU-03012	PDPK1 inhibitor	S1106-2	Selleck	2.5
L13	5	FIMM133877-002	OSU-03012	PDPK1 inhibitor	S1106-2	Selleck	25
M13	5	FIMM133877-002	OSU-03012	PDPK1 inhibitor	S1106-2	Selleck	250
N13	5	FIMM133877-002	OSU-03012	PDPK1 inhibitor	S1106-2	Selleck	2500
O13	5		DMSO				0
P13	5	FIMM133877-002	OSU-03012	PDPK1 inhibitor	S1106-2	Selleck	25000
A14	5	FIMM133803-001	LY-2874455	FGFR inhibitor	Axon 1981	Axon Medchem	1000
B14	5	FIMM133803-001	LY-2874455	FGFR inhibitor	Axon 1981	Axon Medchem	100
C14	5	FIMM133803-001	LY-2874455	FGFR inhibitor	Axon 1981	Axon Medchem	10
D14	5	FIMM133803-001	LY-2874455	FGFR inhibitor	Axon 1981	Axon Medchem	1
E14	5	FIMM133803-001	LY-2874455	FGFR inhibitor	Axon 1981	Axon Medchem	0.1
F14	5	FIMM133850-001	GSK-1070916	AURb, AURc inhibitor	S2740	Selleck	1000
G14	5	FIMM133850-001	GSK-1070916	AURb, AURc inhibitor	S2740	Selleck	100
H14	5	FIMM133850-001	GSK-1070916	AURb, AURc inhibitor	S2740	Selleck	10
I14	5	FIMM133850-001	GSK-1070916	AURb, AURc inhibitor	S2740	Selleck	1
J14	5		BzCl				0
K14	5	FIMM133850-001	GSK-1070916	AURb, AURc inhibitor	S2740	Selleck	0.1
L14	5	FIMM133888-001	AZD-8186	PI3Kbeta inhibitor	A-1610	Active Biochem	0.1
M14	5	FIMM133888-001	AZD-8186	PI3Kbeta inhibitor	A-1610	Active Biochem	1
N14	5	FIMM133888-001	AZD-8186	PI3Kbeta inhibitor	A-1610	Active Biochem	10
O14	5	FIMM133888-001	AZD-8186	PI3Kbeta inhibitor	A-1610	Active Biochem	100
P14	5	FIMM133888-001	AZD-8186	PI3Kbeta inhibitor	A-1610	Active Biochem	1000
A15	5	FIMM133887-001	Mubritinib	HER2 inhibitor	S2216	Selleck	1000
B15	5	FIMM133887-001	Mubritinib	HER2 inhibitor	S2216	Selleck	100
C15	5	FIMM133887-001	Mubritinib	HER2 inhibitor	S2216	Selleck	10
D15	5	FIMM133887-001	Mubritinib	HER2 inhibitor	S2216	Selleck	1
E15	5		DMSO				0
F15	5	FIMM133887-001	Mubritinib	HER2 inhibitor	S2216	Selleck	0.1
G15	5	FIMM133849-001	Tucatinib	HER2 inhibitor	S2752	Selleck	2500
H15	5	FIMM133849-001	Tucatinib	HER2 inhibitor	S2752	Selleck	250
I15	5	FIMM133849-001	Tucatinib	HER2 inhibitor	S2752	Selleck	25
J15	5	FIMM133849-001	Tucatinib	HER2 inhibitor	S2752	Selleck	2.5
K15	5	FIMM133849-001	Tucatinib	HER2 inhibitor	S2752	Selleck	0.25
L15	5	FIMM133859-001	TAK-285	HER2 inhibitor	S2784	Selleck	0.25
M15	5	FIMM133859-001	TAK-285	HER2 inhibitor	S2784	Selleck	2.5
N15	5	FIMM133859-001	TAK-285	HER2 inhibitor	S2784	Selleck	25
O15	5	FIMM133859-001	TAK-285	HER2 inhibitor	S2784	Selleck	250
P15	5	FIMM133859-001	TAK-285	HER2 inhibitor	S2784	Selleck	2500
A16	5	FIMM133870-001	AZD-6482	PI3Kbeta-selective inhibitor	S1462	Selleck	2500
B16	5		BzCl				0
C16	5	FIMM133870-001	AZD-6482	PI3Kbeta-selective inhibitor	S1462	Selleck	250
D16	5	FIMM133870-001	AZD-6482	PI3Kbeta-selective inhibitor	S1462	Selleck	25
E16	5	FIMM133870-001	AZD-6482	PI3Kbeta-selective inhibitor	S1462	Selleck	2.5
F16	5	FIMM133870-001	AZD-6482	PI3Kbeta-selective inhibitor	S1462	Selleck	0.25
G16	5	FIMM133882-001	MK-8776	CHEK1 inhibitor	S2735	Selleck	2500
H16	5	FIMM133882-001	MK-8776	CHEK1 inhibitor	S2735	Selleck	250
I16	5	FIMM133882-001	MK-8776	CHEK1 inhibitor	S2735	Selleck	25
J16	5	FIMM133882-001	MK-8776	CHEK1 inhibitor	S2735	Selleck	2.5
K16	5	FIMM133882-001	MK-8776	CHEK1 inhibitor	S2735	Selleck	0.25
L16	5	FIMM133838-001	Lucitanib	FGFR1, VEGFR inhibitor	Axon 1942	Axon Medchem	1
M16	5	FIMM133838-001	Lucitanib	FGFR1, VEGFR inhibitor	Axon 1942	Axon Medchem	10
N16	5	FIMM133838-001	Lucitanib	FGFR1, VEGFR inhibitor	Axon 1942	Axon Medchem	100
O16	5	FIMM133838-001	Lucitanib	FGFR1, VEGFR inhibitor	Axon 1942	Axon Medchem	1000
P16	5	FIMM133838-001	Lucitanib	FGFR1, VEGFR inhibitor	Axon 1942	Axon Medchem	10000
A17	5	FIMM133854-001	Palomid-529	AKT, MTOR, PI3K inhibitor	S2238	Selleck	10000
B17	5	FIMM133854-001	Palomid-529	AKT, MTOR, PI3K inhibitor	S2238	Selleck	1000
C17	5	FIMM133854-001	Palomid-529	AKT, MTOR, PI3K inhibitor	S2238	Selleck	100
D17	5	FIMM133854-001	Palomid-529	AKT, MTOR, PI3K inhibitor	S2238	Selleck	10
E17	5	FIMM133854-001	Palomid-529	AKT, MTOR, PI3K inhibitor	S2238	Selleck	1
F17	5	FIMM133855-001	PF-00562271	FAK inhibitor	S2672	Selleck	10000
G17	5	FIMM133855-001	PF-00562271	FAK inhibitor	S2672	Selleck	1000
H17	5	FIMM133855-001	PF-00562271	FAK inhibitor	S2672	Selleck	100
I17	5	FIMM133855-001	PF-00562271	FAK inhibitor	S2672	Selleck	10
J17	5	FIMM133855-001	PF-00562271	FAK inhibitor	S2672	Selleck	1
K17	5	FIMM133827-001	AT7519	CDK1, 2, 4, 6 and 9 inhibitor	S1524	Selleck	1
L17	5		DMSO				0
M17	5	FIMM133827-001	AT7519	CDK1, 2, 4, 6 and 9 inhibitor	S1524	Selleck	10
N17	5	FIMM133827-001	AT7519	CDK1, 2, 4, 6 and 9 inhibitor	S1524	Selleck	100
O17	5	FIMM133827-001	AT7519	CDK1, 2, 4, 6 and 9 inhibitor	S1524	Selleck	1000
P17	5	FIMM133827-001	AT7519	CDK1, 2, 4, 6 and 9 inhibitor	S1524	Selleck	10000
A18	5	FIMM133878-001	NVP-AEW541	IGF1R inhibitor	S1034	Selleck	10000
B18	5	FIMM133878-001	NVP-AEW541	IGF1R inhibitor	S1034	Selleck	1000
C18	5	FIMM133878-001	NVP-AEW541	IGF1R inhibitor	S1034	Selleck	100
D18	5	FIMM133878-001	NVP-AEW541	IGF1R inhibitor	S1034	Selleck	10
E18	5	FIMM133878-001	NVP-AEW541	IGF1R inhibitor	S1034	Selleck	1
F18	5	FIMM133880-001	AZD-1080	GSK3 inhibitor	S7145	Selleck	10000
G18	5	FIMM133880-001	AZD-1080	GSK3 inhibitor	S7145	Selleck	1000
H18	5	FIMM133880-001	AZD-1080	GSK3 inhibitor	S7145	Selleck	100
I18	5	FIMM133880-001	AZD-1080	GSK3 inhibitor	S7145	Selleck	10
J18	5	FIMM133880-001	AZD-1080	GSK3 inhibitor	S7145	Selleck	1
K18	5	FIMM133851-002	GSK-461364	PLK1 inhibitor	HY-50877	Medchem Express	1
L18	5	FIMM133851-002	GSK-461364	PLK1 inhibitor	HY-50877	Medchem Express	10
M18	5	FIMM133851-002	GSK-461364	PLK1 inhibitor	HY-50877	Medchem Express	100
N18	5	FIMM133851-002	GSK-461364	PLK1 inhibitor	HY-50877	Medchem Express	1000
O18	5		BzCl				0
P18	5	FIMM133851-002	GSK-461364	PLK1 inhibitor	HY-50877	Medchem Express	10000
A19	5	FIMM133885-001	AZD-5438	CDK1,2,9 inhibitor	S2621	Selleck	10000
B19	5	FIMM133885-001	AZD-5438	CDK1,2,9 inhibitor	S2621	Selleck	1000
C19	5	FIMM133885-001	AZD-5438	CDK1,2,9 inhibitor	S2621	Selleck	100
D19	5	FIMM133885-001	AZD-5438	CDK1,2,9 inhibitor	S2621	Selleck	10
E19	5	FIMM133885-001	AZD-5438	CDK1,2,9 inhibitor	S2621	Selleck	1
F19	5	FIMM133876-001	GSK-690693	AKT, PKA, PKC inhibitor	S1113	Selleck	10000
G19	5	FIMM133876-001	GSK-690693	AKT, PKA, PKC inhibitor	S1113	Selleck	1000
H19	5		DMSO				0
I19	5	FIMM133876-001	GSK-690693	AKT, PKA, PKC inhibitor	S1113	Selleck	100
J19	5	FIMM133876-001	GSK-690693	AKT, PKA, PKC inhibitor	S1113	Selleck	10
K19	5	FIMM133876-001	GSK-690693	AKT, PKA, PKC inhibitor	S1113	Selleck	1
L19	5	FIMM136383-001	Bentamapimod	JNK inhibitor	HY-14761	Medchem Express	1
M19	5	FIMM136383-001	Bentamapimod	JNK inhibitor	HY-14761	Medchem Express	10
N19	5	FIMM136383-001	Bentamapimod	JNK inhibitor	HY-14761	Medchem Express	100
O19	5	FIMM136383-001	Bentamapimod	JNK inhibitor	HY-14761	Medchem Express	1000
P19	5	FIMM136383-001	Bentamapimod	JNK inhibitor	HY-14761	Medchem Express	10000
A20	5	FIMM003743-003	AZD8055	mTOR inhibitor	CT-A8055-3	ChemieTek	10000
B20	5	FIMM003743-003	AZD8055	mTOR inhibitor	CT-A8055-3	ChemieTek	1000
C20	5		DMSO				0
D20	5	FIMM003743-003	AZD8055	mTOR inhibitor	CT-A8055-3	ChemieTek	100
E20	5	FIMM003743-003	AZD8055	mTOR inhibitor	CT-A8055-3	ChemieTek	10
F20	5	FIMM003743-003	AZD8055	mTOR inhibitor	CT-A8055-3	ChemieTek	1
G20	5	FIMM109440-001	Infigratinib	FGFR inhibitor	CT-BGJ398	ChemieTek	1000
H20	5	FIMM109440-001	Infigratinib	FGFR inhibitor	CT-BGJ398	ChemieTek	100
I20	5	FIMM109440-001	Infigratinib	FGFR inhibitor	CT-BGJ398	ChemieTek	10
J20	5	FIMM109440-001	Infigratinib	FGFR inhibitor	CT-BGJ398	ChemieTek	1
K20	5	FIMM109440-001	Infigratinib	FGFR inhibitor	CT-BGJ398	ChemieTek	0.1
L20	5	FIMM109468-001	ZSTK474	PI3K gamma selective inhibitor	Z-1066	LC Laboratories	1
M20	5	FIMM109468-001	ZSTK474	PI3K gamma selective inhibitor	Z-1066	LC Laboratories	10
N20	5	FIMM109468-001	ZSTK474	PI3K gamma selective inhibitor	Z-1066	LC Laboratories	100
O20	5	FIMM109468-001	ZSTK474	PI3K gamma selective inhibitor	Z-1066	LC Laboratories	1000
P20	5	FIMM109468-001	ZSTK474	PI3K gamma selective inhibitor	Z-1066	LC Laboratories	10000
A21	5	FIMM003747-007	Bryostatin 1	PKC activator	sc-201407-5	Santa Cruz Biotechnology	100
B21	5	FIMM003747-007	Bryostatin 1	PKC activator	sc-201407-5	Santa Cruz Biotechnology	10
C21	5	FIMM003747-007	Bryostatin 1	PKC activator	sc-201407-5	Santa Cruz Biotechnology	1
D21	5	FIMM003747-007	Bryostatin 1	PKC activator	sc-201407-5	Santa Cruz Biotechnology	0.1
E21	5	FIMM003747-007	Bryostatin 1	PKC activator	sc-201407-5	Santa Cruz Biotechnology	0.01
F21	5	FIMM003773-001	Tepotinib	c-Met inhibitor	CT-EMD063	ChemieTek	1000
G21	5	FIMM003773-001	Tepotinib	c-Met inhibitor	CT-EMD063	ChemieTek	100
H21	5	FIMM003773-001	Tepotinib	c-Met inhibitor	CT-EMD063	ChemieTek	10
I21	5	FIMM003773-001	Tepotinib	c-Met inhibitor	CT-EMD063	ChemieTek	1
J21	5	FIMM003773-001	Tepotinib	c-Met inhibitor	CT-EMD063	ChemieTek	0.1
K21	5		BzCl				0
L21	5	FIMM136437-001	AT13148	p70S6K, PKA, ROCK (AKT) inhibitor	HY-16071	Medchem Express	1
M21	5	FIMM136437-001	AT13148	p70S6K, PKA, ROCK (AKT) inhibitor	HY-16071	Medchem Express	10
N21	5	FIMM136437-001	AT13148	p70S6K, PKA, ROCK (AKT) inhibitor	HY-16071	Medchem Express	100
O21	5	FIMM136437-001	AT13148	p70S6K, PKA, ROCK (AKT) inhibitor	HY-16071	Medchem Express	1000
P21	5	FIMM136437-001	AT13148	p70S6K, PKA, ROCK (AKT) inhibitor	HY-16071	Medchem Express	10000
A22	5	FIMM136414-001	CEP-37440	ALK inhibitor	CT-CEP374	ChemieTek	5000
B22	5	FIMM136414-001	CEP-37440	ALK inhibitor	CT-CEP374	ChemieTek	500
C22	5	FIMM136414-001	CEP-37440	ALK inhibitor	CT-CEP374	ChemieTek	50
D22	5	FIMM136414-001	CEP-37440	ALK inhibitor	CT-CEP374	ChemieTek	5
E22	5	FIMM136414-001	CEP-37440	ALK inhibitor	CT-CEP374	ChemieTek	0.5
F22	5	FIMM136394-002	BGB324	Axl inhibitor	HY-15150	Medchem Express	10000
G22	5	FIMM136394-002	BGB324	Axl inhibitor	HY-15150	Medchem Express	1000
H22	5	FIMM136394-002	BGB324	Axl inhibitor	HY-15150	Medchem Express	100
I22	5	FIMM136394-002	BGB324	Axl inhibitor	HY-15150	Medchem Express	10
J22	5	FIMM136394-002	BGB324	Axl inhibitor	HY-15150	Medchem Express	1
K22	5	FIMM136393-001	AZD1208	PIM1, 2, 3 kinase inhibitor	HY-15604	Medchem Express	1
L22	5	FIMM136393-001	AZD1208	PIM1, 2, 3 kinase inhibitor	HY-15604	Medchem Express	10
M22	5	FIMM136393-001	AZD1208	PIM1, 2, 3 kinase inhibitor	HY-15604	Medchem Express	100
N22	5	FIMM136393-001	AZD1208	PIM1, 2, 3 kinase inhibitor	HY-15604	Medchem Express	1000
O22	5	FIMM136393-001	AZD1208	PIM1, 2, 3 kinase inhibitor	HY-15604	Medchem Express	10000
P22	5		DMSO				0
A23	5		BzCl				0
B23	5	FIMM133795-001	PF-03758309	PAK inhibitor	CT-PF0375	ChemieTek	10000
C23	5	FIMM133795-001	PF-03758309	PAK inhibitor	CT-PF0375	ChemieTek	1000
D23	5	FIMM133795-001	PF-03758309	PAK inhibitor	CT-PF0375	ChemieTek	100
E23	5	FIMM133795-001	PF-03758309	PAK inhibitor	CT-PF0375	ChemieTek	10
F23	5	FIMM133795-001	PF-03758309	PAK inhibitor	CT-PF0375	ChemieTek	1
G23	5	FIMM003746-002	Doramapimod	p38MAPK inhibitor	HY-10320	Medchem Express	10000
H23	5	FIMM003746-002	Doramapimod	p38MAPK inhibitor	HY-10320	Medchem Express	1000
I23	5	FIMM003746-002	Doramapimod	p38MAPK inhibitor	HY-10320	Medchem Express	100
J23	5	FIMM003746-002	Doramapimod	p38MAPK inhibitor	HY-10320	Medchem Express	10
K23	5	FIMM003746-002	Doramapimod	p38MAPK inhibitor	HY-10320	Medchem Express	1
L23	5	FIMM100414-002	Omipalisib	PI3K/mTOR inhibitor	HY-10297	Medchem Express	0.1
M23	5	FIMM100414-002	Omipalisib	PI3K/mTOR inhibitor	HY-10297	Medchem Express	1
N23	5	FIMM100414-002	Omipalisib	PI3K/mTOR inhibitor	HY-10297	Medchem Express	10
O23	5	FIMM100414-002	Omipalisib	PI3K/mTOR inhibitor	HY-10297	Medchem Express	100
P23	5	FIMM100414-002	Omipalisib	PI3K/mTOR inhibitor	HY-10297	Medchem Express	1000
A24	5		cells
B24	5		cells
C24	5		cells
D24	5		cells
E24	5		BzCl				0
F24	5		cells
G24	5		cells
H24	5		cells
I24	5		cells
J24	5		cells
K24	5		cells
L24	5		cells
M24	5		cells
N24	5		cells
O24	5		cells
P24	5		BzCl				0
A1	6		cells
B1	6		cells
C1	6		cells
D1	6		cells
E1	6		cells
F1	6		cells
G1	6		cells
H1	6		cells
I1	6		cells
J1	6		cells
K1	6		cells
L1	6		cells
M1	6		cells
N1	6		cells
O1	6		cells
P1	6		cells
A2	6		BzCl				0
B2	6	FIMM136470-001	Ravoxertinib	ERK inhibitor	HY-15947	Medchem Express	10000
C2	6	FIMM136470-001	Ravoxertinib	ERK inhibitor	HY-15947	Medchem Express	1000
D2	6	FIMM136470-001	Ravoxertinib	ERK inhibitor	HY-15947	Medchem Express	100
E2	6	FIMM136470-001	Ravoxertinib	ERK inhibitor	HY-15947	Medchem Express	10
F2	6	FIMM136470-001	Ravoxertinib	ERK inhibitor	HY-15947	Medchem Express	1
G2	6	FIMM136438-001	Cerdulatinib	JAK, SYK inhibitor	HY-15999	Medchem Express	10000
H2	6	FIMM136438-001	Cerdulatinib	JAK, SYK inhibitor	HY-15999	Medchem Express	1000
I2	6	FIMM136438-001	Cerdulatinib	JAK, SYK inhibitor	HY-15999	Medchem Express	100
J2	6	FIMM136438-001	Cerdulatinib	JAK, SYK inhibitor	HY-15999	Medchem Express	10
K2	6	FIMM136438-001	Cerdulatinib	JAK, SYK inhibitor	HY-15999	Medchem Express	1
L2	6	FIMM136490-001	VS-4718	FAK inhibitor	CT-VS4718	ChemieTek	1
M2	6	FIMM136490-001	VS-4718	FAK inhibitor	CT-VS4718	ChemieTek	10
N2	6	FIMM136490-001	VS-4718	FAK inhibitor	CT-VS4718	ChemieTek	100
O2	6	FIMM136490-001	VS-4718	FAK inhibitor	CT-VS4718	ChemieTek	1000
P2	6	FIMM136490-001	VS-4718	FAK inhibitor	CT-VS4718	ChemieTek	10000
A3	6	FIMM136452-001	TEW-7197	TGF-β receptor ALK4/ALK5 inhibitor	S7530	Selleck	2500
B3	6	FIMM136452-001	TEW-7197	TGF-β receptor ALK4/ALK5 inhibitor	S7530	Selleck	250
C3	6	FIMM136452-001	TEW-7197	TGF-β receptor ALK4/ALK5 inhibitor	S7530	Selleck	25
D3	6	FIMM136452-001	TEW-7197	TGF-β receptor ALK4/ALK5 inhibitor	S7530	Selleck	2.5
E3	6	FIMM136452-001	TEW-7197	TGF-β receptor ALK4/ALK5 inhibitor	S7530	Selleck	0.25
F3	6	FIMM136526-001	RO5126766	dual RAF/MEK inhibitor	HY-18652	Medchem Express	1000
G3	6	FIMM136526-001	RO5126766	dual RAF/MEK inhibitor	HY-18652	Medchem Express	100
H3	6	FIMM136526-001	RO5126766	dual RAF/MEK inhibitor	HY-18652	Medchem Express	10
I3	6	FIMM136526-001	RO5126766	dual RAF/MEK inhibitor	HY-18652	Medchem Express	1
J3	6	FIMM136526-001	RO5126766	dual RAF/MEK inhibitor	HY-18652	Medchem Express	0.1
K3	6	FIMM136529-002	AZD6738	ATR inihibitor	HY-19323-2	Medchem Express	2.5
L3	6	FIMM136529-002	AZD6738	ATR inihibitor	HY-19323-2	Medchem Express	25
M3	6	FIMM136529-002	AZD6738	ATR inihibitor	HY-19323-2	Medchem Express	250
N3	6	FIMM136529-002	AZD6738	ATR inihibitor	HY-19323-2	Medchem Express	2500
O3	6	FIMM136529-002	AZD6738	ATR inihibitor	HY-19323-2	Medchem Express	25000
P3	6		DMSO				0
A4	6	FIMM136548-001	Asciminib	Allosteric ABL inhibitor	A-1967	Active Biochem	1000
B4	6	FIMM136548-001	Asciminib	Allosteric ABL inhibitor	A-1967	Active Biochem	100
C4	6	FIMM136548-001	Asciminib	Allosteric ABL inhibitor	A-1967	Active Biochem	10
D4	6	FIMM136548-001	Asciminib	Allosteric ABL inhibitor	A-1967	Active Biochem	1
E4	6	FIMM136548-001	Asciminib	Allosteric ABL inhibitor	A-1967	Active Biochem	0.1
F4	6	FIMM136534-001	Tirabrutinib	BTK inhibitor	HY-18951	Medchem Express	1000
G4	6	FIMM136534-001	Tirabrutinib	BTK inhibitor	HY-18951	Medchem Express	100
H4	6	FIMM136534-001	Tirabrutinib	BTK inhibitor	HY-18951	Medchem Express	10
I4	6	FIMM136534-001	Tirabrutinib	BTK inhibitor	HY-18951	Medchem Express	1
J4	6	FIMM136534-001	Tirabrutinib	BTK inhibitor	HY-18951	Medchem Express	0.1
K4	6	FIMM136540-001	Sitravatinib	RET, TRK, PDGFR, VEGFR, KIT, DDR... inhibitor	CT-MG516	ChemieTek	0.25
L4	6	FIMM136540-001	Sitravatinib	RET, TRK, PDGFR, VEGFR, KIT, DDR... inhibitor	CT-MG516	ChemieTek	2.5
M4	6		BzCl				0
N4	6	FIMM136540-001	Sitravatinib	RET, TRK, PDGFR, VEGFR, KIT, DDR... inhibitor	CT-MG516	ChemieTek	25
O4	6	FIMM136540-001	Sitravatinib	RET, TRK, PDGFR, VEGFR, KIT, DDR... inhibitor	CT-MG516	ChemieTek	250
P4	6	FIMM136540-001	Sitravatinib	RET, TRK, PDGFR, VEGFR, KIT, DDR... inhibitor	CT-MG516	ChemieTek	2500
A5	6	FIMM136524-001	CC-115	mTOR/DNA-PK inhibitor	HY-16962A	Medchem Express	10000
B5	6	FIMM136524-001	CC-115	mTOR/DNA-PK inhibitor	HY-16962A	Medchem Express	1000
C5	6	FIMM136524-001	CC-115	mTOR/DNA-PK inhibitor	HY-16962A	Medchem Express	100
D5	6		DMSO				0
E5	6	FIMM136524-001	CC-115	mTOR/DNA-PK inhibitor	HY-16962A	Medchem Express	10
F5	6	FIMM136524-001	CC-115	mTOR/DNA-PK inhibitor	HY-16962A	Medchem Express	1
G5	6	FIMM136571-001	LY-2584702	p70S6K inhibitor	HY-12493A	Medchem Express	10000
H5	6	FIMM136571-001	LY-2584702	p70S6K inhibitor	HY-12493A	Medchem Express	1000
I5	6	FIMM136571-001	LY-2584702	p70S6K inhibitor	HY-12493A	Medchem Express	100
J5	6	FIMM136571-001	LY-2584702	p70S6K inhibitor	HY-12493A	Medchem Express	10
K5	6	FIMM136571-001	LY-2584702	p70S6K inhibitor	HY-12493A	Medchem Express	1
L5	6	FIMM136547-001	BGB-283	pan-Raf inhibitor	A-6002	Active Biochem	1
M5	6	FIMM136547-001	BGB-283	pan-Raf inhibitor	A-6002	Active Biochem	10
N5	6	FIMM136547-001	BGB-283	pan-Raf inhibitor	A-6002	Active Biochem	100
O5	6	FIMM136547-001	BGB-283	pan-Raf inhibitor	A-6002	Active Biochem	1000
[truncated: 1,073 more rows]

[truncated: 6 more sheets: T10.Combination_viability, T11.Clinical_info, T12.DSS_combination, T13.ZIP, T14.Exvivo_combination_viabilit, T15.DSS_CCLs]
